# Supplementary material for: Pt nanoshells with a high NIR-II photothermal conversion efficiency mediates multimodal neuromodulation against ventricular arrhythmias
Source: Nat Commun. 2024 Jul 28;15:6362. doi: 10.1038/s41467-024-50557-w (PMC11284209; doi:10.1038/s41467-024-50557-w)
Supplement: Supplementary file 4 — Source Data [file 41467_2024_50557_MOESM4_ESM.zip]

Archive with 32 entries (31 files):
- Source Data/
- Source Data/Fig. 2.xlsx
- Source Data/Fig. 3.xlsx
- Source Data/Fig. 4.xlsx
- Source Data/Fig. 5.xlsx
- Source Data/Fig. 6.xlsx
- Source Data/Fig. 7.xlsx
- Source Data/Supplementary Fig. 10.xlsx
- Source Data/Supplementary Fig. 12.xlsx
- Source Data/Supplementary Fig. 13.xlsx
- Source Data/Supplementary Fig. 14a.xlsx
- Source Data/Supplementary Fig. 16.xlsx
- Source Data/Supplementary Fig. 17.xlsx
- Source Data/Supplementary Fig. 19.xlsx
- Source Data/Supplementary Fig. 20.xlsx
- Source Data/Supplementary Fig. 21.xlsx
- Source Data/Supplementary Fig. 22.xlsx
- Source Data/Supplementary Fig. 23.xlsx
- Source Data/Supplementary Fig. 25.xlsx
- Source Data/Supplementary Fig. 26.xlsx
- Source Data/Supplementary Fig. 27.xlsx
- Source Data/Supplementary Fig. 28.xlsx
- Source Data/Supplementary Fig. 29.xlsx
- Source Data/Supplementary Fig. 31.xlsx
- Source Data/Supplementary Fig. 4.xlsx
- Source Data/Supplementary Fig. 5.xlsx
- Source Data/Supplementary Fig. 6.xlsx
- Source Data/Supplementary Fig. 7.xlsx
- Source Data/Supplementary Fig. 8.xlsx
- Source Data/Supplementary Fig. 9.xlsx
- Source Data/Supplementary Table 1.xlsx
- Source Data/Supplementary Table 2.xlsx
