# Supplementary material for: Pt nanoshells with a high NIR-II photothermal conversion efficiency mediates multimodal neuromodulation against ventricular arrhythmias
Source: Nat Commun. 2024 Jul 28;15:6362. doi: 10.1038/s41467-024-50557-w (PMC11284209; doi:10.1038/s41467-024-50557-w)
Supplement: Supplementary file 4 — Source Data [file 41467_2024_50557_MOESM4_ESM.zip › Source Data/Fig. 2.xlsx]

## Sheet: Figure 2c
Figure 2c
	2θ (degree)	Intensity
	10	15385
	10.02	15462
	10.04	15390
	10.06	15524
	10.08	15364
	10.1	15363
	10.12	15299
	10.14	15351
	10.16	15230
	10.18	15272
	10.2	15369
	10.22	15167
	10.24	15226
	10.26	15186
	10.28	15156
	10.3	15121
	10.32	15147
	10.34	15161
	10.36	15221
	10.38	15129
	10.4	15113
	10.42	15013
	10.44	15399
	10.46	14876
	10.48	14975
	10.5	15021
	10.52	15111
	10.54	15241
	10.56	15226
	10.58	14883
	10.6	15059
	10.62	14699
	10.64	14949
	10.66	14934
	10.68	14774
	10.7	14833
	10.72	15041
	10.74	14951
	10.76	14911
	10.78	14923
	10.8	14971
	10.82	15145
	10.84	14981
	10.86	14681
	10.88	14737
	10.9	14848
	10.92	14614
	10.94	14976
	10.96	14539
	10.98	14620
	11	14716
	11.02	14720
	11.04	14779
	11.06	14544
	11.08	14627
	11.1	14769
	11.12	14588
	11.14	14601
	11.16	14545
	11.18	14617
	11.2	14585
	11.22	14555
	11.24	14759
	11.26	14574
	11.28	14322
	11.3	14472
	11.32	14599
	11.34	14510
	11.36	14350
	11.38	14372
	11.4	14323
	11.42	14422
	11.44	14544
	11.46	14202
	11.48	14382
	11.5	14249
	11.52	14509
	11.54	14315
	11.56	14204
	11.58	14202
	11.6	14217
	11.62	14258
	11.64	14318
	11.66	14485
	11.68	14343
	11.7	14266
	11.72	14194
	11.74	14140
	11.76	13963
	11.78	14275
	11.8	14071
	11.82	14215
	11.84	14131
	11.86	14052
	11.88	14020
	11.9	13871
	11.92	14083
	11.94	14016
	11.96	14124
	11.98	14055
	12	14023
	12.02	13958
	12.04	14069
	12.06	13976
	12.08	14019
	12.1	13927
	12.12	14006
	12.14	13783
	12.16	14069
	12.18	13825
	12.2	13800
	12.22	13740
	12.24	13980
	12.26	13664
	12.28	13819
	12.3	13742
	12.32	13634
	12.34	13867
	12.36	13781
	12.38	13815
	12.4	13693
	12.42	13618
	12.44	13571
	12.46	13590
	12.48	13677
	12.5	13527
	12.52	13791
	12.54	13648
	12.56	13565
	12.58	13475
	12.6	13623
	12.62	13843
	12.64	13445
	12.66	13333
	12.68	13513
	12.7	13285
	12.72	13676
	12.74	13469
	12.76	13521
	12.78	13418
	12.8	13320
	12.82	13529
	12.84	13293
	12.86	13540
	12.88	13519
	12.9	13470
	12.92	13256
	12.94	13457
	12.96	13412
	12.98	13268
	13	13299
	13.02	13220
	13.04	13125
	13.06	13066
	13.08	13088
	13.1	13236
	13.12	13148
	13.14	13264
	13.16	13055
	13.18	13199
	13.2	13028
	13.22	13282
	13.24	13166
	13.26	12984
	13.28	13146
	13.3	13152
	13.32	12817
	13.34	13195
	13.36	13068
	13.38	13159
	13.4	13126
	13.42	13062
	13.44	13044
	13.46	12877
	13.48	12886
	13.5	12911
	13.52	13012
	13.54	12905
	13.56	12682
	13.58	12994
	13.6	13130
	13.62	13015
	13.64	12904
	13.66	12876
	13.68	12894
	13.7	12702
	13.72	13097
	13.74	12915
	13.76	12825
	13.78	12724
	13.8	12702
	13.82	12674
	13.84	12701
	13.86	12620
	13.88	12602
	13.9	12507
	13.92	12634
	13.94	12735
	13.96	12730
	13.98	12648
	14	12603
	14.02	12518
	14.04	12410
	14.06	12501
	14.08	12624
	14.1	12689
	14.12	12481
	14.14	12526
	14.16	12407
	14.18	12477
	14.2	12391
	14.22	12554
	14.24	12357
	14.26	12441
	14.28	12518
	14.3	12304
	14.32	12287
	14.34	12507
	14.36	12366
	14.38	12163
	14.4	12324
	14.42	12255
	14.44	12199
	14.46	12183
	14.48	12318
	14.5	12309
	14.52	12195
	14.54	12310
	14.56	12390
	14.58	12185
	14.6	12174
	14.62	12078
	14.64	11834
	14.66	11986
	14.68	12230
	14.7	12205
	14.72	12010
	14.74	12001
	14.76	12127
	14.78	12155
	14.8	12077
	14.82	11803
	14.84	12157
	14.86	12003
	14.88	12074
	14.9	12026
	14.92	12029
	14.94	11862
	14.96	11896
	14.98	11983
	15	11933
	15.02	11776
	15.04	11935
	15.06	11636
	15.08	11814
	15.1	11825
	15.12	11898
	15.14	11623
	15.16	11860
	15.18	11837
	15.2	11680
	15.22	11693
	15.24	11823
	15.26	11851
	15.28	11650
	15.3	11687
	15.32	11751
	15.34	11907
	15.36	11383
	15.38	11661
	15.4	11718
	15.42	11737
	15.44	11609
	15.46	11611
	15.48	11309
	15.5	11446
	15.52	11455
	15.54	11410
	15.56	11536
	15.58	11415
	15.6	11435
	15.62	11395
	15.64	11410
	15.66	11428
	15.68	11229
	15.7	11301
	15.72	11417
	15.74	11286
	15.76	11347
	15.78	11354
	15.8	11339
	15.82	11412
	15.84	11171
	15.86	11282
	15.88	11217
	15.9	11232
	15.92	11249
	15.94	11210
	15.96	10954
	15.98	11102
	16	11134
	16.02	11241
	16.04	11289
	16.06	11408
	16.08	11086
	16.1	11002
	16.12	11150
	16.14	11381
	16.16	11002
	16.18	11042
	16.2	11086
	16.22	11042
	16.24	11192
	16.26	11116
	16.28	11046
	16.3	11011
	16.32	11054
	16.34	11097
	16.36	10954
	16.38	10894
	16.4	10921
	16.42	10950
	16.44	10892
	16.46	10833
	16.48	10854
	16.5	10947
	16.52	11091
	16.54	10774
	16.56	10802
	16.58	10951
	16.6	10890
	16.62	10719
	16.64	10873
	16.66	10762
	16.68	10581
	16.7	10775
	16.72	10619
	16.74	10608
	16.76	10758
	16.78	10766
	16.8	10526
	16.82	10582
	16.84	10479
	16.86	10510
	16.88	10556
	16.9	10547
	16.92	10517
	16.94	10633
	16.96	10500
	16.98	10534
	17	10362
	17.02	10416
	17.04	10535
	17.06	10409
	17.08	10446
	17.1	10520
	17.12	10522
	17.14	10441
	17.16	10377
	17.18	10601
	17.2	10394
	17.22	10436
	17.24	10341
	17.26	10314
	17.28	10359
	17.3	10252
	17.32	10354
	17.34	10390
	17.36	10223
	17.38	10221
	17.4	10368
	17.42	10258
	17.44	10079
	17.46	10177
	17.48	10185
	17.5	9966
	17.52	10214
	17.54	10171
	17.56	10295
	17.58	10065
	17.6	10226
	17.62	10199
	17.64	10095
	17.66	10131
	17.68	9944
	17.7	9930
	17.72	9918
	17.74	10037
	17.76	10004
	17.78	9961
	17.8	10162
	17.82	9885
	17.84	9882
	17.86	9950
	17.88	9810
	17.9	9857
	17.92	9803
	17.94	9907
	17.96	10063
	17.98	9943
	18	9820
	18.02	9639
	18.04	9862
	18.06	9812
	18.08	9669
	18.1	9712
	18.12	9903
	18.14	9650
	18.16	9737
	18.18	9722
	18.2	9809
	18.22	9664
	18.24	9774
	18.26	9581
	18.28	9531
	18.3	9615
	18.32	9779
	18.34	9673
	18.36	9641
	18.38	9942
	18.4	9611
	18.42	9521
	18.44	9671
	18.46	9646
	18.48	9579
	18.5	9448
	18.52	9630
	18.54	9426
	18.56	9517
	18.58	9443
	18.6	9346
	18.62	9423
	18.64	9332
	18.66	9461
	18.68	9563
	18.7	9420
	18.72	9330
	18.74	9316
	18.76	9317
	18.78	9242
	18.8	9405
	18.82	9330
	18.84	9319
	18.86	9154
	18.88	9408
	18.9	9139
	18.92	9359
	18.94	8996
	18.96	9230
	18.98	9058
	19	9197
	19.02	9167
	19.04	9154
	19.06	9172
	19.08	9183
	19.1	9071
	19.12	9119
	19.14	9033
	19.16	8943
	19.18	9222
	19.2	9077
	19.22	8943
	19.24	8977
	19.26	8981
	19.28	9021
	19.3	8868
	19.32	8944
	19.34	8839
	19.36	8796
	19.38	8976
	19.4	8866
	19.42	8871
	19.44	8807
	19.46	8909
	19.48	8685
	19.5	8912
	19.52	8671
	19.54	8920
	19.56	8799
	19.58	8916
	19.6	8731
	19.62	8711
	19.64	8830
	19.66	8784
	19.68	8713
	19.7	8671
	19.72	8811
	19.74	8686
	19.76	8681
	19.78	8720
	19.8	8676
	19.82	8574
	19.84	8700
	19.86	8507
	19.88	8721
	19.9	8630
	19.92	8610
	19.94	8488
	19.96	8472
	19.98	8603
	20	8531
	20.02	8498
	20.04	8583
	20.06	8555
	20.08	8532
	20.1	8454
	20.12	8469
	20.14	8360
	20.16	8467
	20.18	8313
	20.2	8391
	20.22	8448
	20.24	8329
	20.26	8333
	20.28	8231
	20.3	8420
	20.32	8203
	20.34	8324
	20.36	8238
	20.38	8302
	20.4	8383
	20.42	8261
	20.44	8306
	20.46	8212
	20.48	8184
	20.5	8266
	20.52	8259
	20.54	8136
	20.56	8279
	20.58	8161
	20.6	8130
	20.62	8052
	20.64	8220
	20.66	8263
	20.68	8187
	20.7	8188
	20.72	8083
	20.74	8013
	20.76	8122
	20.78	8144
	20.8	8087
	20.82	8039
	20.84	8113
	20.86	8026
	20.88	8202
	20.9	7996
	20.92	8014
	20.94	8088
	20.96	7971
	20.98	8018
	21	7919
	21.02	7930
	21.04	7889
	21.06	7872
	21.08	7862
	21.1	7912
	21.12	7945
	21.14	7787
	21.16	7841
	21.18	7806
	21.2	7736
	21.22	7739
	21.24	7740
	21.26	7760
	21.28	7807
	21.3	7618
	21.32	7701
	21.34	7683
	21.36	7636
	21.38	7697
	21.4	7732
	21.42	7753
	21.44	7679
	21.46	7677
	21.48	7706
	21.5	7661
	21.52	7580
	21.54	7516
	21.56	7533
	21.58	7498
	21.6	7429
	21.62	7411
	21.64	7503
	21.66	7492
	21.68	7478
	21.7	7355
	21.72	7471
	21.74	7410
	21.76	7403
	21.78	7322
	21.8	7418
	21.82	7416
	21.84	7430
	21.86	7460
	21.88	7521
	21.9	7528
	21.92	7425
	21.94	7229
	21.96	7267
	21.98	7347
	22	7360
	22.02	7214
	22.04	7462
	22.06	7306
	22.08	7159
	22.1	7147
	22.12	7412
	22.14	7310
	22.16	7260
	22.18	7178
	22.2	7110
	22.22	7185
	22.24	7295
	22.26	7098
	22.28	7137
	22.3	7176
	22.32	7124
	22.34	7144
	22.36	7074
	22.38	7133
	22.4	7062
	22.42	7156
	22.44	7167
	22.46	7077
	22.48	7120
	22.5	6976
	22.52	7052
	22.54	7112
	22.56	7110
	22.58	6887
	22.6	7124
	22.62	7039
	22.64	6909
	22.66	7053
	22.68	6920
	22.7	6934
	22.72	6885
	22.74	6902
	22.76	6832
	22.78	6967
	22.8	6918
	22.82	6823
	22.84	7014
	22.86	6941
	22.88	6932
	22.9	6707
	22.92	6731
	22.94	6797
	22.96	6713
	22.98	6752
	23	6724
	23.02	6680
	23.04	6742
	23.06	6652
	23.08	6638
	23.1	6826
	23.12	6629
	23.14	6689
	23.16	6646
	23.18	6717
	23.2	6717
	23.22	6658
	23.24	6552
	23.26	6625
	23.28	6594
	23.3	6617
	23.32	6456
	23.34	6660
	23.36	6642
	23.38	6579
	23.4	6646
	23.42	6434
	23.44	6534
	23.46	6576
	23.48	6519
	23.5	6400
	23.52	6387
	23.54	6447
	23.56	6514
	23.58	6466
	23.6	6587
	23.62	6344
	23.64	6449
	23.66	6573
	23.68	6315
	23.7	6330
	23.72	6345
	23.74	6305
	23.76	6389
	23.78	6464
	23.8	6324
	23.82	6312
	23.84	6326
	23.86	6221
	23.88	6249
	23.9	6317
	23.92	6375
	23.94	6288
	23.96	6217
	23.98	6217
	24	6371
	24.02	6146
	24.04	6147
	24.06	6317
	24.08	6171
	24.1	6077
	24.12	6253
	24.14	6164
	24.16	6173
	24.18	6155
	24.2	6112
	24.22	6100
	24.24	6075
	24.26	6015
	24.28	6203
	24.3	6036
	24.32	6086
	24.34	6063
	24.36	6123
	24.38	6031
	24.4	6057
	24.42	5988
	24.44	6037
	24.46	6216
	24.48	6136
	24.5	6077
	24.52	5908
	24.54	5956
	24.56	5911
	24.58	5824
	24.6	5968
	24.62	6043
	24.64	5999
	24.66	5959
	24.68	5810
	24.7	5935
	24.72	5870
	24.74	5874
	24.76	5864
	24.78	5842
	24.8	5921
	24.82	5782
	24.84	5826
	24.86	5787
	24.88	5858
	24.9	5918
	24.92	5707
	24.94	5743
	24.96	5752
	24.98	5847
	25	5867
	25.02	5845
	25.04	5774
	25.06	5734
	25.08	5685
	25.1	5648
	25.12	5691
	25.14	5668
	25.16	5760
	25.18	5640
	25.2	5545
	25.22	5778
	25.24	5726
	25.26	5662
	25.28	5565
	25.3	5755
	25.32	5697
	25.34	5634
	25.36	5632
	25.38	5530
	25.4	5784
	25.42	5652
	25.44	5557
	25.46	5647
	25.48	5562
	25.5	5574
	25.52	5440
	25.54	5455
	25.56	5482
	25.58	5658
	25.6	5550
	25.62	5552
	25.64	5491
	25.66	5355
	25.68	5405
	25.7	5478
	25.72	5322
	25.74	5372
	25.76	5484
	25.78	5296
	25.8	5354
	25.82	5425
	25.84	5311
	25.86	5563
	25.88	5263
	25.9	5370
	25.92	5347
	25.94	5344
	25.96	5317
	25.98	5279
	26	5389
	26.02	5380
	26.04	5447
	26.06	5358
	26.08	5250
	26.1	5317
	26.12	5298
	26.14	5314
	26.16	5268
	26.18	5228
	26.2	5154
	26.22	5244
	26.24	5235
	26.26	5150
	26.28	5286
	26.3	5265
	26.32	5192
	26.34	5200
	26.36	5155
	26.38	5279
	26.4	5189
	26.42	5237
	26.44	5037
	26.46	5081
	26.48	5015
	26.5	5092
	26.52	5266
	26.54	5082
	26.56	5155
	26.58	5204
	26.6	5121
	26.62	5176
	26.64	5047
	26.66	5012
	26.68	5131
	26.7	5011
	26.72	5166
	26.74	5008
	26.76	5083
	26.78	5038
	26.8	5022
	26.82	5042
	26.84	4925
	26.86	4926
	26.88	4988
	26.9	4924
	26.92	4936
	26.94	4926
	26.96	4866
	26.98	4971
	27	4949
	27.02	4874
	27.04	4898
	27.06	4849
	27.08	4947
	27.1	4826
	27.12	4940
	27.14	4808
	27.16	4851
	27.18	4889
	27.2	4831
	27.22	4867
	27.24	4977
	27.26	4862
	27.28	4874
	27.3	4881
	27.32	4745
	27.34	4836
	27.36	4818
	27.38	4748
	27.4	4756
	27.42	4764
	27.44	4743
	27.46	4708
	27.48	4730
	27.5	4932
	27.52	4796
	27.54	4673
	27.56	4834
	27.58	4819
	27.6	4790
	27.62	4765
	27.64	4755
	27.66	4651
	27.68	4677
	27.7	4748
	27.72	4590
	27.74	4643
	27.76	4557
	27.78	4550
	27.8	4562
	27.82	4612
	27.84	4667
	27.86	4652
	27.88	4666
	27.9	4629
	27.92	4688
	27.94	4568
	27.96	4675
	27.98	4583
	28	4577
	28.02	4544
	28.04	4527
	28.06	4489
	28.08	4472
	28.1	4499
	28.12	4606
	28.14	4656
	28.16	4642
	28.18	4500
	28.2	4639
	28.22	4658
	28.24	4593
	28.26	4576
	28.28	4568
	28.3	4614
	28.32	4579
	28.34	4405
	28.36	4547
	28.38	4460
	28.4	4506
	28.42	4486
	28.44	4435
	28.46	4397
	28.48	4444
	28.5	4454
	28.52	4431
	28.54	4364
	28.56	4402
	28.58	4437
	28.6	4347
	28.62	4367
	28.64	4346
	28.66	4453
	28.68	4535
	28.7	4455
	28.72	4327
	28.74	4326
	28.76	4428
	28.78	4499
	28.8	4497
	28.82	4419
	28.84	4382
	28.86	4446
	28.88	4392
	28.9	4341
	28.92	4296
	28.94	4257
	28.96	4443
	28.98	4398
	29	4353
	29.02	4276
	29.04	4291
	29.06	4322
	29.08	4225
	29.1	4269
	29.12	4331
	29.14	4380
	29.16	4351
	29.18	4305
	29.2	4246
	29.22	4313
	29.24	4177
	29.26	4190
	29.28	4224
	29.3	4317
	29.32	4157
	29.34	4230
	29.36	4322
	29.38	4222
	29.4	4219
	29.42	4247
	29.44	4302
	29.46	4222
	29.48	4216
	29.5	4122
	29.52	4215
	29.54	4248
	29.56	4100
	29.58	4130
	29.6	4141
	29.62	4179
	29.64	4210
	29.66	4195
	29.68	4133
	29.7	4161
	29.72	4106
	29.74	4272
	29.76	4106
	29.78	4253
	29.8	4151
	29.82	4056
	29.84	4091
	29.86	4160
	29.88	4164
	29.9	4121
	29.92	4179
	29.94	4093
	29.96	3999
	29.98	4181
	30	4017
	30.02	4012
	30.04	4190
	30.06	4016
	30.08	4037
	30.1	4104
	30.12	4082
	30.14	4101
	30.16	4016
	30.18	4041
	30.2	4047
	30.22	4018
	30.24	4104
	30.26	4030
	30.28	4007
	30.3	4012
	30.32	3986
	30.34	3971
	30.36	4017
	30.38	3994
	30.4	4009
	30.42	4068
	30.44	4007
	30.46	4035
	30.48	4053
	30.5	3998
	30.52	3952
	30.54	4127
	30.56	4016
	30.58	4044
	30.6	3951
	30.62	4009
	30.64	3976
	30.66	3988
	30.68	4036
	30.7	4008
	30.72	3915
	30.74	3843
	30.76	3943
	30.78	3971
	30.8	3930
	30.82	3946
	30.84	3880
	30.86	3972
	30.88	3852
	30.9	3844
	30.92	4045
	30.94	3984
	30.96	3950
	30.98	3950
	31	4021
	31.02	4017
	31.04	3824
	31.06	3897
	31.08	3894
	31.1	3915
	31.12	3868
	31.14	3814
	31.16	3943
	31.18	3841
	31.2	3899
	31.22	3906
	31.24	3889
	31.26	3881
	31.28	3926
	31.3	3920
	31.32	3832
	31.34	3790
	31.36	3864
	31.38	3876
	31.4	3795
	31.42	3791
	31.44	3929
	31.46	3872
	31.48	3688
	31.5	3789
	31.52	3847
	31.54	3729
	31.56	3810
	31.58	3789
	31.6	3831
	31.62	3850
	31.64	3743
	31.66	3833
	31.68	3793
	31.7	3767
	31.72	3834
	31.74	3660
	31.76	3807
	31.78	3835
	31.8	3737
	31.82	3862
	31.84	3820
	31.86	3760
	31.88	3772
	31.9	3707
	31.92	3770
	31.94	3798
	31.96	3829
	31.98	3769
	32	3703
	32.02	3688
	32.04	3800
	32.06	3727
	32.08	3882
	32.1	3749
	32.12	3812
	32.14	3723
	32.16	3698
	32.18	3645
	32.2	3795
	32.22	3752
	32.24	3647
	32.26	3789
	32.28	3762
	32.3	3861
	32.32	3671
	32.34	3679
	32.36	3793
	32.38	3819
	32.4	3752
	32.42	3706
	32.44	3807
	32.46	3843
	32.48	3772
	32.5	3802
	32.52	3705
	32.54	3696
	32.56	3731
	32.58	3808
	32.6	3884
	32.62	3780
	32.64	3739
	32.66	3804
	32.68	3667
	32.7	3723
	32.72	3719
	32.74	3657
	32.76	3666
	32.78	3730
	32.8	3734
	32.82	3733
	32.84	3746
	32.86	3779
	32.88	3688
	32.9	3671
	32.92	3643
	32.94	3649
	32.96	3690
	32.98	3731
	33	3629
	33.02	3707
	33.04	3636
	33.06	3750
	33.08	3690
	33.1	3690
	33.12	3786
	33.14	3705
	33.16	3807
	33.18	3753
	33.2	3681
	33.22	3723
	33.24	3704
	33.26	3573
	33.28	3679
	33.3	3665
	33.32	3658
	33.34	3799
	33.36	3762
	33.38	3737
	33.4	3685
	33.42	3786
	33.44	3737
	33.46	3657
	33.48	3687
	33.5	3881
	33.52	3741
	33.54	3671
	33.56	3809
	33.58	3617
	33.6	3764
	33.62	3753
	33.64	3773
	33.66	3716
	33.68	3707
	33.7	3738
	33.72	3747
	33.74	3735
	33.76	3717
	33.78	3703
	33.8	3772
	33.82	3687
	33.84	3764
	33.86	3690
	33.88	3789
	33.9	3687
	33.92	3795
	33.94	3776
	33.96	3680
	33.98	3730
	34	3680
	34.02	3723
	34.04	3839
	34.06	3766
	34.08	3834
	34.1	3818
	34.12	3853
	34.14	3756
	34.16	3812
	34.18	3759
	34.2	3831
	34.22	3700
	34.24	3672
	34.26	3735
	34.28	3742
	34.3	3814
	34.32	3755
	34.34	3724
	34.36	3807
	34.38	3690
	34.4	3878
	34.42	3785
	34.44	3842
	34.46	3900
	34.48	3793
	34.5	3765
	34.52	3713
	34.54	3844
	34.56	3940
	34.58	3830
	34.6	3898
	34.62	3919
	34.64	3735
	34.66	3763
	34.68	3940
	34.7	3929
	34.72	3873
	34.74	3855
	34.76	3801
	34.78	3873
	34.8	3710
	34.82	3768
	34.84	3862
	34.86	3937
	34.88	3859
	34.9	3854
	34.92	3942
	34.94	3931
	34.96	3976
	34.98	3913
	35	3967
	35.02	4040
	35.04	3931
	35.06	3927
	35.08	3939
	35.1	4059
	35.12	4037
	35.14	3972
	35.16	4065
	35.18	4127
	35.2	4014
	35.22	4012
	35.24	4028
	35.26	4039
	35.28	4139
	35.3	4127
	35.32	3954
	35.34	4020
	35.36	4055
	35.38	4056
	35.4	4134
	35.42	4057
	35.44	4104
	35.46	4109
	35.48	4079
	35.5	4084
	35.52	4105
	35.54	4222
	35.56	4186
	35.58	4135
	35.6	4143
	35.62	4242
	35.64	4238
	35.66	4220
	35.68	4200
	35.7	4178
	35.72	4252
	35.74	4332
	35.76	4305
	35.78	4285
	35.8	4319
	35.82	4292
	35.84	4354
	35.86	4414
	35.88	4329
	35.9	4252
	35.92	4356
	35.94	4280
	35.96	4418
	35.98	4417
	36	4509
	36.02	4382
	36.04	4337
	36.06	4553
	36.08	4491
	36.1	4535
	36.12	4604
	36.14	4570
	36.16	4608
	36.18	4593
	36.2	4524
	36.22	4661
	36.24	4659
	36.26	4623
	36.28	4714
	36.3	4698
	36.32	4716
	36.34	4662
	36.36	4855
	36.38	4653
	36.4	4907
	36.42	4830
	36.44	4811
	36.46	4838
	36.48	4845
	36.5	4967
	36.52	4919
	36.54	4932
	36.56	4964
	36.58	5019
	36.6	5140
	36.62	5057
	36.64	5044
	36.66	5014
	36.68	5058
	36.7	5063
	36.72	4983
	36.74	5282
	36.76	5196
	36.78	5283
	36.8	5286
	36.82	5268
	36.84	5323
	36.86	5294
	36.88	5190
	36.9	5353
	36.92	5486
	36.94	5558
	36.96	5620
	36.98	5526
	37	5582
	37.02	5541
	37.04	5660
	37.06	5712
	37.08	5711
	37.1	5764
	37.12	5836
	37.14	5764
	37.16	5796
	37.18	5830
	37.2	5989
	37.22	5996
	37.24	5899
	37.26	5822
	37.28	6017
	37.3	6143
	37.32	6115
	37.34	6101
	37.36	6287
	37.38	6253
	37.4	6315
	37.42	6387
	37.44	6470
	37.46	6403
	37.48	6434
	37.5	6597
	37.52	6499
	37.54	6622
	37.56	6830
	37.58	6643
	37.6	6837
	37.62	6968
	37.64	7051
	37.66	7150
	37.68	7104
	37.7	7114
	37.72	7240
	37.74	7275
	37.76	7339
	37.78	7421
	37.8	7398
	37.82	7459
	37.84	7349
	37.86	7579
	37.88	7735
	37.9	7799
	37.92	7857
	37.94	8196
	37.96	7986
	37.98	8009
	38	8169
	38.02	8191
	38.04	8482
	38.06	8488
	38.08	8504
	38.1	8618
	38.12	8785
	38.14	8671
	38.16	8769
	38.18	8904
	38.2	9199
	38.22	9239
	38.24	9292
	38.26	9522
	38.28	9709
	38.3	9700
	38.32	9731
	38.34	9816
	38.36	10030
	38.38	10271
	38.4	10367
	38.42	10425
	38.44	10569
	38.46	10697
	38.48	10870
	38.5	10829
	38.52	11127
	38.54	11297
	38.56	11263
	38.58	11565
	38.6	11617
	38.62	11910
	38.64	12277
	38.66	12268
	38.68	12549
	38.7	12575
	38.72	12855
	38.74	13174
	38.76	13393
	38.78	13435
	38.8	13923
	38.82	14149
	38.84	14333
	38.86	14576
	38.88	14800
	38.9	14997
	38.92	15462
	38.94	15874
	38.96	15968
	38.98	16278
	39	16764
	39.02	16690
	39.04	16932
	39.06	17491
	39.08	17700
	39.1	18129
	39.12	18472
	39.14	18912
	39.16	19161
	39.18	20102
	39.2	20329
	39.22	20775
	39.24	21265
	39.26	21487
	39.28	21957
	39.3	22765
	39.32	23045
	39.34	23608
	39.36	23920
	39.38	24344
	39.4	25077
	39.42	25529
	39.44	26258
	39.46	26890
	39.48	27441
	39.5	27951
	39.52	28381
	39.54	29265
	39.56	29999
	39.58	30317
	39.6	31248
	39.62	31566
	39.64	32316
	39.66	32954
	39.68	33634
	39.7	34701
	39.72	34782
	39.74	35373
	39.76	36296
	39.78	36848
	39.8	37691
	39.82	38160
	39.84	38954
	39.86	39537
	39.88	40049
	39.9	40450
	39.92	41705
	39.94	41722
	39.96	41941
	39.98	43043
	40	43721
	40.02	43725
	40.04	43913
	40.06	44196
	40.08	44705
	40.1	44793
	40.12	45883
	40.14	45750
	40.16	45830
	40.18	46147
	40.2	46514
	40.22	46423
	40.24	46281
	40.26	46140
	40.28	46571
	40.3	46482
	40.32	46579
	40.34	46206
	40.36	45532
	40.38	45210
	40.4	44608
	40.42	44354
	40.44	44481
	40.46	43879
	40.48	43449
	40.5	43017
	40.52	42408
	40.54	41941
	40.56	41021
	40.58	40959
	40.6	39658
	40.62	39345
	40.64	39086
	40.66	38057
	40.68	37487
	40.7	36616
	40.72	35216
	40.74	34752
	40.76	34423
	40.78	33689
	40.8	32902
	40.82	32110
	40.84	31334
	40.86	30483
	40.88	29787
	40.9	29160
	40.92	28169
	40.94	27733
	40.96	26844
	40.98	26169
	41	25587
	41.02	24651
	41.04	24052
	41.06	23372
	41.08	22880
	41.1	22145
	41.12	21667
	41.14	20995
	41.16	20279
	41.18	19942
	41.2	19381
	41.22	18932
	41.24	18407
	41.26	18021
	41.28	17497
	41.3	17001
	41.32	16661
	41.34	16259
	41.36	15914
	41.38	15321
	41.4	15028
	41.42	14527
	41.44	14145
	41.46	14004
	41.48	13718
	41.5	13065
	41.52	13005
	41.54	12852
	41.56	12453
	41.58	12253
	41.6	11867
	41.62	11547
	41.64	11294
	41.66	11338
	41.68	11054
	41.7	10817
	41.72	10624
	41.74	10316
	41.76	10267
	41.78	10069
	41.8	9831
	41.82	9685
	41.84	9529
	41.86	9386
	41.88	9408
	41.9	9033
	41.92	9116
	41.94	8696
	41.96	8517
	41.98	8406
	42	8547
	42.02	8272
	42.04	8257
	42.06	8117
	42.08	8007
	42.1	7765
	42.12	7698
	42.14	7715
	42.16	7613
	42.18	7527
	42.2	7612
	42.22	7480
	42.24	7304
	42.26	7282
	42.28	7105
	42.3	7067
	42.32	6984
	42.34	6930
	42.36	6866
	42.38	6831
	42.4	6618
	42.42	6647
	42.44	6740
	42.46	6586
	42.48	6463
	42.5	6469
	42.52	6397
	42.54	6408
	42.56	6397
	42.58	6329
	42.6	6338
	42.62	6188
	42.64	6193
	42.66	6135
	42.68	6088
	42.7	6079
	42.72	6199
	42.74	5985
	42.76	5999
	42.78	5934
	42.8	5963
	42.82	5982
	42.84	5862
	42.86	5848
	42.88	5759
	42.9	5693
	42.92	5745
	42.94	5801
	42.96	5696
	42.98	5641
	43	5615
	43.02	5564
	43.04	5650
	43.06	5631
	43.08	5611
	43.1	5670
	43.12	5680
	43.14	5440
	43.16	5444
	43.18	5439
	43.2	5477
	43.22	5408
	43.24	5363
	43.26	5465
	43.28	5493
	43.3	5625
	43.32	5559
	43.34	5428
	43.36	5463
	43.38	5417
	43.4	5431
	43.42	5507
	43.44	5450
	43.46	5409
	43.48	5559
	43.5	5538
	43.52	5461
	43.54	5432
	43.56	5485
	43.58	5527
	43.6	5445
	43.62	5537
	43.64	5477
	43.66	5391
	43.68	5452
	43.7	5405
	43.72	5454
	43.74	5521
	43.76	5451
	43.78	5385
	43.8	5576
	43.82	5422
	43.84	5572
	43.86	5626
	43.88	5660
	43.9	5580
	43.92	5616
	43.94	5705
	43.96	5739
	43.98	5765
	44	5731
	44.02	5656
	44.04	5639
	44.06	5675
	44.08	5759
	44.1	5909
	44.12	5867
	44.14	5833
	44.16	5916
	44.18	5838
	44.2	5810
	44.22	5832
	44.24	5871
	44.26	6165
	44.28	6061
	44.3	6091
	44.32	6094
	44.34	6173
	44.36	6203
	44.38	6192
	44.4	6108
	44.42	6212
	44.44	6398
	44.46	6257
	44.48	6381
	44.5	6395
	44.52	6360
	44.54	6479
	44.56	6670
	44.58	6586
	44.6	6692
	44.62	6813
	44.64	6886
	44.66	6826
	44.68	6933
	44.7	7010
	44.72	6997
	44.74	6999
	44.76	7122
	44.78	7206
	44.8	7085
	44.82	7264
	44.84	7273
	44.86	7173
	44.88	7591
	44.9	7581
	44.92	7705
	44.94	7930
	44.96	7707
	44.98	7865
	45	7921
	45.02	8019
	45.04	8148
	45.06	8248
	45.08	8255
	45.1	8380
	45.12	8408
	45.14	8584
	45.16	8572
	45.18	8672
	45.2	8748
	45.22	8989
	45.24	9109
	45.26	9039
	45.28	9244
	45.3	9213
	45.32	9444
	45.34	9541
	45.36	9694
	45.38	9865
	45.4	9808
	45.42	9934
	45.44	10124
	45.46	10070
	45.48	10430
	45.5	10395
	45.52	10539
	45.54	10666
	45.56	10789
	45.58	11133
	45.6	11270
	45.62	11161
	45.64	11446
	45.66	11468
	45.68	11818
	45.7	11809
	45.72	11924
	45.74	12173
	45.76	12274
	45.78	12408
	45.8	12720
	45.82	12668
	45.84	13016
	45.86	12932
	45.88	13059
	45.9	13513
	45.92	13457
	45.94	13506
	45.96	13969
	45.98	13957
	46	14135
	46.02	14414
	46.04	14253
	46.06	14746
	46.08	14826
	46.1	14847
	46.12	15004
	46.14	15267
	46.16	15374
	46.18	15557
	46.2	15660
	46.22	15795
	46.24	15795
	46.26	16169
	46.28	16199
	46.3	16326
	46.32	16454
	46.34	16764
	46.36	16696
	46.38	16768
	46.4	16846
	46.42	16770
	46.44	16994
	46.46	17149
	46.48	17003
	46.5	16999
	46.52	17424
	46.54	17221
	46.56	17194
	46.58	17358
	46.6	17555
	46.62	17589
	46.64	17454
	46.66	17544
	46.68	17400
	46.7	17451
	46.72	17231
	46.74	17184
	46.76	17339
	46.78	17415
	46.8	17120
	46.82	17006
	46.84	17032
	46.86	16867
	46.88	16928
	46.9	16852
	46.92	16834
	46.94	16690
	46.96	16476
	46.98	16344
	47	16189
	47.02	16012
	47.04	15925
	47.06	15689
	47.08	15542
	47.1	15091
	47.12	15167
	47.14	15045
	47.16	14588
	47.18	14726
	47.2	14547
	47.22	14270
	47.24	14118
	47.26	14037
	47.28	13783
	47.3	13748
	47.32	13386
	47.34	13136
	47.36	12862
	47.38	12827
	47.4	12257
	47.42	12311
	47.44	12232
	47.46	11971
	47.48	11824
	47.5	11519
	47.52	11504
	47.54	11075
	47.56	11046
	47.58	10784
	47.6	10656
	47.62	10325
	47.64	10226
	47.66	10027
	47.68	9981
	47.7	9851
	47.72	9386
	47.74	9233
	47.76	9024
	47.78	8938
	47.8	8712
	47.82	8721
	47.84	8411
	47.86	8262
	47.88	8105
	47.9	7886
	47.92	7808
	47.94	7769
	47.96	7632
	47.98	7396
	48	7456
	48.02	7053
	48.04	6951
	48.06	6866
	48.08	6752
	48.1	6588
	48.12	6395
	48.14	6393
	48.16	6355
	48.18	6312
	48.2	6218
	48.22	6048
	48.24	5926
	48.26	5894
	48.28	5698
	48.3	5624
	48.32	5449
	48.34	5493
	48.36	5402
	48.38	5132
	48.4	5108
	48.42	5026
	48.44	5068
	48.46	4927
	48.48	4908
	48.5	4814
	48.52	4723
	48.54	4762
	48.56	4568
	48.58	4552
	48.6	4538
	48.62	4416
	48.64	4277
	48.66	4336
	48.68	4234
	48.7	4321
	48.72	4096
	48.74	4014
	48.76	4121
	48.78	3970
	48.8	3834
	48.82	3908
	48.84	3835
	48.86	3757
	48.88	3824
	48.9	3677
	48.92	3643
	48.94	3705
	48.96	3652
	48.98	3491
	49	3527
	49.02	3368
	49.04	3511
	49.06	3373
	49.08	3370
	49.1	3271
	49.12	3224
	49.14	3366
	49.16	3158
	49.18	3313
	49.2	3188
	49.22	3086
	49.24	3282
	49.26	3032
	49.28	3083
	49.3	2983
	49.32	3022
	49.34	3046
	49.36	2881
	49.38	2970
	49.4	2978
	49.42	2870
	49.44	2797
	49.46	2854
	49.48	2805
	49.5	2802
	49.52	2790
	49.54	2765
	49.56	2731
	49.58	2726
	49.6	2692
	49.62	2571
	49.64	2547
	49.66	2585
	49.68	2599
	49.7	2567
	49.72	2478
	49.74	2571
	49.76	2460
	49.78	2465
	49.8	2561
	49.82	2433
	49.84	2503
	49.86	2483
	49.88	2511
	49.9	2500
	49.92	2400
	49.94	2346
[truncated: 2,003 more rows]

## Sheet: Figure 2d
Figure 2d
	Wavelength (nm)	Absorption
		GaNPs	Ga@Pt NPs	PtNP-shell
	250	0.60918	1.16233	0.939
	251	0.61049	1.15378	0.94
	252	0.6117	1.14534	0.94
	253	0.61301	1.13715	0.94
	254	0.61415	1.12912	0.94
	255	0.61521	1.12105	0.94
	256	0.61644	1.11372	0.94
	257	0.6174	1.106	0.94
	258	0.61843	1.09824	0.939
	259	0.61913	1.09077	0.939
	260	0.62017	1.08352	0.939
	261	0.62104	1.07618	0.939
	262	0.62181	1.0692	0.939
	263	0.62241	1.06194	0.939
	264	0.62333	1.05537	0.938
	265	0.62388	1.04843	0.938
	266	0.6245	1.04155	0.938
	267	0.62528	1.03496	0.938
	268	0.62567	1.02855	0.937
	269	0.62608	1.02167	0.937
	270	0.62675	1.01559	0.938
	271	0.62709	1.00909	0.938
	272	0.62745	1.003	0.937
	273	0.62773	0.99677	0.937
	274	0.62813	0.9911	0.937
	275	0.62844	0.98489	0.937
	276	0.62856	0.97907	0.937
	277	0.62895	0.97354	0.936
	278	0.62905	0.96785	0.936
	279	0.62931	0.96203	0.936
	280	0.62947	0.9567	0.935
	281	0.62951	0.95121	0.935
	282	0.6295	0.94568	0.935
	283	0.62986	0.9405	0.935
	284	0.62983	0.93506	0.935
	285	0.62963	0.92986	0.935
	286	0.62982	0.92475	0.935
	287	0.62985	0.91959	0.934
	288	0.62984	0.91433	0.934
	289	0.62993	0.90959	0.934
	290	0.62996	0.90455	0.934
	291	0.62987	0.89974	0.934
	292	0.62972	0.89478	0.934
	293	0.62958	0.88985	0.934
	294	0.62971	0.88497	0.934
	295	0.62961	0.88027	0.933
	296	0.62932	0.8758	0.933
	297	0.62919	0.87125	0.934
	298	0.62906	0.86683	0.934
	299	0.62885	0.86218	0.934
	300	0.62874	0.8579	0.933
	301	0.62855	0.85357	0.933
	302	0.62831	0.84909	0.933
	303	0.62819	0.84478	0.933
	304	0.62798	0.84071	0.933
	305	0.62784	0.83636	0.933
	306	0.62749	0.83231	0.933
	307	0.62743	0.82819	0.933
	308	0.62698	0.82398	0.932
	309	0.627	0.82006	0.933
	310	0.62657	0.81613	0.933
	311	0.62664	0.81227	0.932
	312	0.62584	0.80801	0.933
	313	0.62576	0.80415	0.933
	314	0.62518	0.80022	0.933
	315	0.62516	0.79677	0.932
	316	0.62495	0.79308	0.932
	317	0.62455	0.78924	0.932
	318	0.62416	0.78543	0.933
	319	0.62396	0.78197	0.932
	320	0.62383	0.77831	0.932
	321	0.62333	0.77503	0.932
	322	0.6232	0.77143	0.932
	323	0.62269	0.76801	0.933
	324	0.62248	0.76443	0.932
	325	0.62187	0.76092	0.932
	326	0.62187	0.75767	0.931
	327	0.62108	0.7542	0.931
	328	0.62114	0.75108	0.932
	329	0.62083	0.74743	0.932
	330	0.62044	0.7446	0.933
	331	0.62019	0.74107	0.932
	332	0.61964	0.73806	0.932
	333	0.61923	0.73445	0.932
	334	0.61897	0.73167	0.932
	335	0.61856	0.72817	0.933
	336	0.61805	0.72531	0.932
	337	0.61765	0.72189	0.933
	338	0.61758	0.7193	0.933
	339	0.61723	0.71625	0.933
	340	0.61653	0.71271	0.932
	341	0.61662	0.71042	0.932
	342	0.61562	0.70716	0.932
	343	0.61589	0.70479	0.933
	344	0.61512	0.70171	0.932
	345	0.61474	0.69872	0.932
	346	0.61446	0.6962	0.932
	347	0.61403	0.69315	0.932
	348	0.61377	0.69093	0.932
	349	0.61314	0.68744	0.932
	350	0.61262	0.68568	0.932
	351	0.61202	0.68267	0.932
	352	0.61165	0.68006	0.933
	353	0.61117	0.67742	0.933
	354	0.61084	0.67493	0.933
	355	0.61049	0.67218	0.933
	356	0.61002	0.6696	0.933
	357	0.60961	0.667	0.933
	358	0.60936	0.66471	0.933
	359	0.60879	0.66206	0.933
	360	0.60845	0.65962	0.932
	361	0.60815	0.65715	0.931
	362	0.60772	0.65466	0.93
	363	0.60723	0.6524	0.93
	364	0.60679	0.65001	0.929
	365	0.60639	0.6477	0.929
	366	0.60602	0.64538	0.929
	367	0.60552	0.64292	0.929
	368	0.60521	0.6407	0.93
	369	0.60471	0.63837	0.93
	370	0.60448	0.63622	0.931
	371	0.60395	0.63394	0.93
	372	0.60347	0.63147	0.93
	373	0.60305	0.62919	0.93
	374	0.60266	0.62717	0.931
	375	0.60215	0.62481	0.931
	376	0.60169	0.62274	0.931
	377	0.60137	0.62058	0.931
	378	0.60088	0.6183	0.931
	379	0.60039	0.61611	0.931
	380	0.60004	0.61407	0.931
	381	0.59975	0.61199	0.931
	382	0.59929	0.60993	0.931
	383	0.59886	0.60785	0.931
	384	0.59831	0.60576	0.932
	385	0.59794	0.60386	0.932
	386	0.59757	0.60182	0.932
	387	0.59716	0.59982	0.932
	388	0.59677	0.59795	0.932
	389	0.59625	0.5958	0.932
	390	0.5959	0.59404	0.932
	391	0.59541	0.59209	0.932
	392	0.5951	0.59018	0.932
	393	0.59457	0.58825	0.933
	394	0.59406	0.58625	0.933
	395	0.59376	0.58447	0.932
	396	0.5934	0.58267	0.932
	397	0.59284	0.58065	0.932
	398	0.59239	0.5788	0.933
	399	0.59201	0.57692	0.934
	400	0.59159	0.57512	0.934
	401	0.59102	0.57335	0.934
	402	0.59069	0.5716	0.934
	403	0.59032	0.56979	0.934
	404	0.58974	0.56806	0.934
	405	0.58941	0.56641	0.935
	406	0.58889	0.56455	0.935
	407	0.58853	0.56292	0.935
	408	0.58817	0.56122	0.935
	409	0.58774	0.55963	0.935
	410	0.58716	0.55788	0.935
	411	0.58676	0.55617	0.935
	412	0.58641	0.55459	0.935
	413	0.58601	0.55288	0.935
	414	0.58567	0.55141	0.935
	415	0.58511	0.54967	0.936
	416	0.58468	0.54799	0.936
	417	0.58426	0.54646	0.936
	418	0.58383	0.54479	0.936
	419	0.58337	0.54319	0.937
	420	0.58307	0.54171	0.938
	421	0.58267	0.54023	0.938
	422	0.58213	0.53847	0.938
	423	0.58176	0.53695	0.939
	424	0.58148	0.53544	0.939
	425	0.58079	0.53394	0.939
	426	0.58051	0.53253	0.94
	427	0.58017	0.53112	0.94
	428	0.5796	0.52943	0.94
	429	0.57921	0.52801	0.94
	430	0.57875	0.52654	0.94
	431	0.57829	0.52511	0.94
	432	0.57798	0.52367	0.941
	433	0.57748	0.52219	0.941
	434	0.57712	0.5208	0.941
	435	0.57668	0.51941	0.942
	436	0.57625	0.51798	0.942
	437	0.57582	0.51654	0.942
	438	0.57552	0.51518	0.942
	439	0.57519	0.51378	0.942
	440	0.57466	0.51244	0.942
	441	0.57421	0.51107	0.943
	442	0.57379	0.50969	0.942
	443	0.57341	0.5084	0.942
	444	0.57315	0.50713	0.942
	445	0.57276	0.50588	0.942
	446	0.57234	0.50456	0.943
	447	0.57191	0.5033	0.943
	448	0.57149	0.50199	0.943
	449	0.57106	0.50072	0.943
	450	0.5707	0.49939	0.944
	451	0.57031	0.49818	0.944
	452	0.56986	0.49691	0.944
	453	0.5695	0.49563	0.944
	454	0.56911	0.49441	0.944
	455	0.56867	0.49315	0.945
	456	0.56829	0.49193	0.945
	457	0.56782	0.49066	0.945
	458	0.56749	0.48942	0.946
	459	0.5671	0.48831	0.946
	460	0.56668	0.48707	0.946
	461	0.56629	0.48579	0.946
	462	0.56588	0.48462	0.947
	463	0.56547	0.48341	0.947
	464	0.56511	0.48223	0.947
	465	0.56464	0.48105	0.947
	466	0.56431	0.47988	0.947
	467	0.5639	0.47871	0.947
	468	0.56342	0.47749	0.948
	469	0.56308	0.4764	0.949
	470	0.56268	0.47523	0.949
	471	0.56229	0.47414	0.949
	472	0.56188	0.47299	0.95
	473	0.56151	0.4719	0.95
	474	0.56112	0.47084	0.95
	475	0.56074	0.46973	0.95
	476	0.56038	0.46861	0.95
	477	0.55998	0.46748	0.95
	478	0.55958	0.46647	0.95
	479	0.5592	0.46532	0.951
	480	0.55882	0.46426	0.951
	481	0.55838	0.46317	0.951
	482	0.55797	0.4621	0.951
	483	0.5576	0.46102	0.951
	484	0.55722	0.46003	0.952
	485	0.55686	0.45894	0.952
	486	0.55642	0.4579	0.952
	487	0.55601	0.45687	0.952
	488	0.55567	0.45582	0.953
	489	0.55527	0.45486	0.953
	490	0.55498	0.45384	0.953
	491	0.55453	0.45283	0.953
	492	0.55418	0.45181	0.953
	493	0.55369	0.45071	0.953
	494	0.55326	0.44961	0.954
	495	0.55286	0.44865	0.954
	496	0.55247	0.44764	0.954
	497	0.55215	0.44672	0.954
	498	0.55171	0.44576	0.955
	499	0.55137	0.4448	0.955
	500	0.55102	0.44381	0.955
	501	0.55066	0.44289	0.955
	502	0.55024	0.44187	0.956
	503	0.54992	0.44101	0.956
	504	0.54947	0.44001	0.956
	505	0.54916	0.4391	0.956
	506	0.54884	0.43812	0.956
	507	0.54841	0.43724	0.956
	508	0.54806	0.43629	0.956
	509	0.54761	0.4353	0.957
	510	0.54729	0.43441	0.957
	511	0.54691	0.4335	0.957
	512	0.54661	0.43257	0.958
	513	0.5462	0.4317	0.958
	514	0.54584	0.4308	0.958
	515	0.54547	0.42993	0.958
	516	0.5452	0.42913	0.959
	517	0.54482	0.42823	0.959
	518	0.54455	0.42733	0.959
	519	0.54425	0.42669	0.959
	520	0.54382	0.42568	0.96
	521	0.54335	0.42474	0.96
	522	0.54301	0.42387	0.96
	523	0.5427	0.42304	0.96
	524	0.54225	0.4222	0.96
	525	0.54201	0.42136	0.961
	526	0.54159	0.42047	0.961
	527	0.54126	0.41964	0.961
	528	0.54084	0.41885	0.961
	529	0.54056	0.41791	0.961
	530	0.54022	0.41724	0.962
	531	0.53993	0.41646	0.962
	532	0.5395	0.41554	0.963
	533	0.53918	0.41479	0.963
	534	0.53884	0.41392	0.964
	535	0.53844	0.4131	0.964
	536	0.53816	0.41235	0.964
	537	0.53781	0.41155	0.964
	538	0.53744	0.41079	0.965
	539	0.5371	0.40995	0.965
	540	0.5368	0.4092	0.965
	541	0.53642	0.40835	0.965
	542	0.53607	0.40764	0.966
	543	0.53569	0.40688	0.966
	544	0.53541	0.4061	0.966
	545	0.5351	0.40534	0.966
	546	0.53471	0.40453	0.967
	547	0.53433	0.40379	0.967
	548	0.53397	0.403	0.967
	549	0.53373	0.40232	0.967
	550	0.5334	0.40149	0.967
	551	0.53316	0.40087	0.967
	552	0.53278	0.40013	0.968
	553	0.53258	0.39945	0.968
	554	0.53217	0.39872	0.968
	555	0.5319	0.398	0.969
	556	0.53159	0.39726	0.969
	557	0.53134	0.39654	0.969
	558	0.53089	0.39581	0.969
	559	0.53056	0.39505	0.969
	560	0.53024	0.39439	0.97
	561	0.52995	0.39364	0.97
	562	0.52968	0.39299	0.97
	563	0.5293	0.39226	0.97
	564	0.52902	0.39155	0.971
	565	0.52866	0.39083	0.971
	566	0.52839	0.39013	0.971
	567	0.52799	0.3894	0.971
	568	0.52779	0.38882	0.972
	569	0.52741	0.3881	0.972
	570	0.52698	0.38735	0.972
	571	0.52653	0.38652	0.972
	572	0.52618	0.38588	0.973
	573	0.5259	0.38518	0.973
	574	0.52572	0.38459	0.973
	575	0.52543	0.38393	0.973
	576	0.52495	0.38316	0.973
	577	0.52468	0.38252	0.974
	578	0.52441	0.38189	0.974
	579	0.52405	0.38121	0.974
	580	0.52376	0.38055	0.974
	581	0.52344	0.37991	0.975
	582	0.52314	0.37924	0.975
	583	0.52287	0.37862	0.976
	584	0.52255	0.3779	0.976
	585	0.52227	0.37731	0.976
	586	0.52187	0.37661	0.976
	587	0.52164	0.37602	0.976
	588	0.52132	0.37533	0.976
	589	0.5211	0.37472	0.976
	590	0.5207	0.37414	0.976
	591	0.52041	0.37343	0.977
	592	0.52007	0.37278	0.977
	593	0.51988	0.37221	0.977
	594	0.51966	0.37166	0.978
	595	0.51927	0.37089	0.978
	596	0.51895	0.37026	0.978
	597	0.51871	0.36972	0.978
	598	0.51839	0.36905	0.978
	599	0.51808	0.36847	0.978
	600	0.51782	0.3679	0.978
	601	0.51749	0.36727	0.978
	602	0.51727	0.3667	0.978
	603	0.517	0.36615	0.979
	604	0.51674	0.36565	0.979
	605	0.51639	0.36494	0.979
	606	0.51604	0.36434	0.979
	607	0.51579	0.36375	0.98
	608	0.51546	0.36313	0.98
	609	0.5152	0.36258	0.98
	610	0.51491	0.36205	0.98
	611	0.5146	0.36138	0.98
	612	0.51431	0.36081	0.98
	613	0.514	0.36027	0.981
	614	0.51378	0.3597	0.981
	615	0.51347	0.35908	0.981
	616	0.51316	0.35853	0.981
	617	0.51288	0.35797	0.981
	618	0.51263	0.35736	0.981
	619	0.51229	0.35679	0.982
	620	0.51205	0.35621	0.982
	621	0.51175	0.35565	0.982
	622	0.51147	0.35508	0.982
	623	0.51118	0.35454	0.982
	624	0.51092	0.35396	0.982
	625	0.51065	0.35345	0.982
	626	0.5105	0.353	0.983
	627	0.51019	0.35231	0.983
	628	0.50982	0.35179	0.983
	629	0.50946	0.35119	0.983
	630	0.50923	0.35071	0.983
	631	0.509	0.35013	0.984
	632	0.5087	0.34962	0.984
	633	0.5084	0.34908	0.984
	634	0.50818	0.34858	0.984
	635	0.50796	0.34811	0.984
	636	0.50756	0.34751	0.984
	637	0.50738	0.34699	0.984
	638	0.50714	0.34641	0.984
	639	0.50678	0.34585	0.985
	640	0.50659	0.3454	0.985
	641	0.50642	0.34499	0.985
	642	0.50609	0.34446	0.985
	643	0.50582	0.34392	0.985
	644	0.50555	0.34341	0.985
	645	0.50532	0.34293	0.986
	646	0.50514	0.3425	0.986
	647	0.50489	0.34197	0.986
	648	0.50453	0.34143	0.986
	649	0.50424	0.34089	0.986
	650	0.50401	0.34038	0.986
	651	0.50373	0.33987	0.986
	652	0.50341	0.33934	0.986
	653	0.50306	0.33874	0.987
	654	0.50286	0.33825	0.987
	655	0.50259	0.33781	0.987
	656	0.50227	0.33727	0.987
	657	0.502	0.33678	0.987
	658	0.50177	0.33627	0.987
	659	0.50148	0.33575	0.987
	660	0.50126	0.33534	0.987
	661	0.50098	0.33476	0.988
	662	0.50071	0.33432	0.988
	663	0.50049	0.33383	0.988
	664	0.50026	0.33342	0.988
	665	0.49999	0.33295	0.989
	666	0.49969	0.3324	0.989
	667	0.49944	0.33193	0.989
	668	0.49915	0.33145	0.989
	669	0.49891	0.33094	0.99
	670	0.49865	0.33047	0.99
	671	0.49838	0.33001	0.99
	672	0.49816	0.32954	0.991
	673	0.49789	0.32912	0.99
	674	0.49765	0.32861	0.989
	675	0.49745	0.32817	0.99
	676	0.49717	0.32768	0.99
	677	0.49692	0.32719	0.991
	678	0.49662	0.32679	0.991
	679	0.49642	0.32636	0.991
	680	0.49613	0.32584	0.991
	681	0.49583	0.3253	0.991
	682	0.49559	0.32482	0.991
	683	0.49538	0.32446	0.992
	684	0.49505	0.32395	0.991
	685	0.49483	0.32347	0.991
	686	0.49461	0.32311	0.992
	687	0.49428	0.3226	0.992
	688	0.49407	0.32213	0.992
	689	0.49384	0.32169	0.992
	690	0.49366	0.32129	0.992
	691	0.49346	0.3209	0.992
	692	0.49316	0.32044	0.992
	693	0.4929	0.31997	0.992
	694	0.49256	0.31943	0.992
	695	0.49244	0.31904	0.992
	696	0.49213	0.3186	0.992
	697	0.49193	0.31821	0.992
	698	0.49172	0.31778	0.992
	699	0.49143	0.31736	0.992
	700	0.49125	0.31693	0.992
	701	0.49101	0.31649	0.993
	702	0.49074	0.31607	0.993
	703	0.49052	0.31558	0.994
	704	0.49017	0.31514	0.994
	705	0.48996	0.31472	0.993
	706	0.48971	0.31424	0.993
	707	0.48952	0.31388	0.993
	708	0.48926	0.31344	0.993
	709	0.48903	0.31303	0.993
	710	0.48877	0.31256	0.993
	711	0.48862	0.31224	0.993
	712	0.48829	0.31171	0.993
	713	0.48803	0.31127	0.994
	714	0.48775	0.31087	0.994
	715	0.4876	0.31052	0.994
	716	0.48736	0.31007	0.994
	717	0.48712	0.30963	0.994
	718	0.48684	0.30921	0.994
	719	0.48671	0.30881	0.994
	720	0.4864	0.30846	0.994
	721	0.48619	0.30804	0.994
	722	0.486	0.30756	0.994
	723	0.48573	0.30718	0.994
	724	0.48547	0.30673	0.994
	725	0.48526	0.30636	0.994
	726	0.48498	0.30592	0.995
	727	0.48479	0.30554	0.995
	728	0.48448	0.30505	0.995
	729	0.48438	0.30481	0.995
	730	0.4841	0.30438	0.995
	731	0.4839	0.30388	0.995
	732	0.4836	0.30353	0.995
	733	0.48332	0.30309	0.995
	734	0.48315	0.30274	0.995
	735	0.48294	0.30229	0.996
	736	0.48277	0.30192	0.996
	737	0.48254	0.30157	0.995
	738	0.48226	0.30114	0.995
	739	0.48207	0.30075	0.995
	740	0.48175	0.30039	0.996
	741	0.48161	0.29998	0.996
	742	0.48146	0.29965	0.996
	743	0.48114	0.29921	0.996
	744	0.48083	0.29884	0.996
	745	0.48073	0.29846	0.997
	746	0.48047	0.29815	0.996
	747	0.48025	0.29772	0.996
	748	0.48006	0.29727	0.996
	749	0.47989	0.29693	0.996
	750	0.47961	0.29651	0.996
	751	0.4793	0.29618	0.997
	752	0.47919	0.29579	0.997
	753	0.47893	0.29542	0.997
	754	0.4787	0.295	0.997
	755	0.47846	0.29466	0.997
	756	0.47822	0.29422	0.997
	757	0.47801	0.29387	0.997
	758	0.47779	0.29349	0.997
	759	0.47754	0.29315	0.997
	760	0.4775	0.29277	0.997
	761	0.47719	0.29242	0.997
	762	0.47691	0.29198	0.997
	763	0.4767	0.29175	0.997
	764	0.47648	0.29126	0.997
	765	0.4764	0.29097	0.997
	766	0.47609	0.29047	0.997
	767	0.47582	0.29027	0.997
	768	0.47564	0.28995	0.997
	769	0.47543	0.28941	0.998
	770	0.47515	0.28913	0.998
	771	0.47498	0.28868	0.998
	772	0.47476	0.28831	0.998
	773	0.47445	0.28808	0.998
	774	0.47431	0.28763	0.998
	775	0.4741	0.28737	0.998
	776	0.47384	0.28686	0.998
	777	0.47363	0.28654	0.998
	778	0.47352	0.28629	0.998
	779	0.47319	0.28585	0.998
	780	0.47298	0.28554	0.998
	781	0.47274	0.28513	0.998
	782	0.4726	0.28479	0.998
	783	0.47231	0.28444	0.998
	784	0.47231	0.2842	0.998
	785	0.47187	0.28381	0.999
	786	0.47186	0.28337	0.999
	787	0.47152	0.28304	0.999
	788	0.47135	0.28269	0.999
	789	0.47105	0.2823	0.999
	790	0.47089	0.28192	0.999
	791	0.47086	0.28169	0.999
	792	0.47054	0.28132	0.999
	793	0.47027	0.28091	1
	794	0.47005	0.28061	0.999
	795	0.46992	0.28028	0.999
	796	0.4696	0.28	1
	797	0.46947	0.27959	1
	798	0.46924	0.27924	1
	799	0.46888	0.27884	1
	800	0.46556	0.27624	1
	801	0.46526	0.2759	1
	802	0.46506	0.27559	1
	803	0.46488	0.27524	1
	804	0.46473	0.27495	1
	805	0.4645	0.27462	0.999
	806	0.46433	0.27433	0.999
	807	0.46409	0.274	0.999
	808	0.46389	0.27367	1
	809	0.46378	0.2734	1
	810	0.46353	0.27309	1
	811	0.46331	0.27269	1
	812	0.4631	0.27238	0.999
	813	0.46297	0.27211	1
	814	0.46274	0.27182	1
	815	0.46254	0.27147	1
	816	0.46235	0.27116	1
	817	0.46216	0.27085	1
	818	0.46196	0.2705	1
	819	0.46171	0.27021	1
	820	0.46161	0.2699	1
	821	0.46134	0.26958	1
	822	0.46117	0.26931	1
	823	0.46097	0.26895	1
	824	0.46077	0.26866	1
	825	0.46054	0.26838	1
	826	0.4604	0.26806	1
	827	0.46018	0.26774	1
	828	0.45998	0.26748	1
	829	0.45978	0.26713	1
	830	0.4596	0.2668	1
	831	0.45943	0.26653	1
	832	0.45922	0.26623	1
	833	0.45901	0.26587	1
	834	0.45881	0.26559	0.999
	835	0.4586	0.26522	0.999
	836	0.45849	0.26497	0.999
	837	0.45826	0.26466	1
	838	0.45807	0.26434	1
	839	0.45782	0.26403	1
	840	0.45769	0.26374	0.999
	841	0.45749	0.26342	0.999
	842	0.45724	0.26313	1
	843	0.45709	0.26283	1
	844	0.45693	0.26255	1
	845	0.45672	0.26223	1
	846	0.45652	0.26193	1
	847	0.45634	0.26166	0.999
	848	0.45614	0.26134	1
	849	0.45594	0.26102	1
	850	0.45574	0.26072	1
	851	0.45553	0.26046	1
	852	0.45541	0.26014	1
	853	0.45521	0.25986	1
	854	0.45497	0.25954	0.999
	855	0.45475	0.2592	1
	856	0.4546	0.25898	1
	857	0.4544	0.25865	1
	858	0.45417	0.25834	1
	859	0.45404	0.25808	1
	860	0.45384	0.25776	1
	861	0.4536	0.25748	1
	862	0.45344	0.25719	1
	863	0.45319	0.2569	1
	864	0.45297	0.25658	1
	865	0.45282	0.25634	1
	866	0.45264	0.256	1
	867	0.45246	0.25573	1
	868	0.45223	0.25545	0.999
	869	0.45204	0.25518	0.999
	870	0.45185	0.25486	1
	871	0.45166	0.25458	1
	872	0.4515	0.25432	1
	873	0.4513	0.25405	1
	874	0.45109	0.2537	0.999
	875	0.45091	0.25346	0.999
	876	0.45074	0.25317	0.998
	877	0.45051	0.25289	0.999
	878	0.45038	0.2526	0.999
	879	0.45016	0.25232	1
	880	0.45001	0.25205	1
	881	0.4498	0.25176	1
	882	0.44961	0.25148	1
	883	0.44941	0.25121	0.999
	884	0.4493	0.25098	0.999
	885	0.44908	0.25063	0.999
	886	0.44892	0.25038	0.998
	887	0.44869	0.25011	0.999
	888	0.44852	0.24983	0.998
	889	0.44827	0.24952	0.997
	890	0.44811	0.24932	0.998
	891	0.44797	0.24903	1.001
	892	0.44775	0.24874	1.001
	893	0.44754	0.24841	0.998
	894	0.44737	0.24821	0.996
	895	0.44714	0.24788	0.999
	896	0.44697	0.24765	1.002
	897	0.4468	0.24737	0.998
	898	0.44663	0.24712	0.993
	899	0.44637	0.24679	0.995
	900	0.44621	0.24652	0.998
	901	0.44605	0.24628	0.998
	902	0.44586	0.24599	0.995
	903	0.4456	0.24567	0.999
	904	0.44546	0.24546	1.004
	905	0.44524	0.24512	1.001
	906	0.44506	0.24488	0.992
	907	0.44492	0.24465	0.995
	908	0.44474	0.24432	1.003
	909	0.44453	0.2441	1.008
	910	0.44431	0.2438	0.998
	911	0.44412	0.24352	0.991
	912	0.44395	0.24327	0.994
	913	0.44379	0.24306	1.002
	914	0.44358	0.24276	1.003
	915	0.44343	0.24251	0.994
	916	0.44329	0.24227	0.991
	917	0.44307	0.24199	0.998
	918	0.4429	0.24182	1.005
	919	0.44272	0.24152	1
	920	0.44252	0.2413	0.991
	921	0.44238	0.24108	0.994
	922	0.44215	0.24077	1.001
	923	0.44203	0.24055	1.003
	924	0.44185	0.2403	0.995
	925	0.44167	0.24007	0.994
	926	0.44154	0.23983	1
	927	0.44136	0.23958	1.004
	928	0.44118	0.23934	0.999
	929	0.44104	0.23911	0.992
	930	0.44093	0.23888	0.996
	931	0.44067	0.2386	1
	932	0.44059	0.23843	1
	933	0.44039	0.23816	0.993
	934	0.44026	0.23795	0.995
	935	0.44011	0.23772	1.001
	936	0.44	0.23754	1.005
	937	0.43983	0.23726	0.998
	938	0.43965	0.23701	0.992
	939	0.43955	0.23684	0.996
	940	0.43941	0.23657	1
	941	0.43928	0.23639	0.998
	942	0.43917	0.23614	0.992
	943	0.43903	0.23595	0.994
	944	0.43891	0.23572	1
	945	0.43884	0.23552	1.002
	946	0.43875	0.23538	0.996
	947	0.43865	0.23516	0.992
	948	0.43859	0.23519	0.996
	949	0.43856	0.2352	1
	950	0.4385	0.23509	0.997
	951	0.43842	0.23502	0.991
	952	0.43829	0.23492	0.994
	953	0.43814	0.23464	1
	954	0.43801	0.23447	1.001
	955	0.43781	0.23413	0.994
	956	0.43761	0.23383	0.991
	957	0.43746	0.23345	0.996
	958	0.43724	0.23305	0.999
	959	0.43699	0.23271	0.996
	960	0.4367	0.23234	0.991
	961	0.43649	0.23198	0.994
	962	0.43628	0.23164	0.998
	963	0.43604	0.23133	0.998
	964	0.43582	0.23102	0.992
	965	0.4356	0.23072	0.992
	966	0.43545	0.23045	0.997
	967	0.43517	0.23012	1
	968	0.43499	0.22986	0.997
	969	0.43481	0.22958	0.991
	970	0.43464	0.22935	0.994
	971	0.43437	0.22907	0.998
	972	0.43425	0.2288	0.998
	973	0.434	0.22845	0.992
	974	0.43381	0.22821	0.992
	975	0.43358	0.22794	0.997
	976	0.43341	0.22769	0.999
	977	0.43324	0.22743	0.995
	978	0.43298	0.22708	0.991
	979	0.43278	0.2268	0.995
	980	0.43255	0.22649	0.999
	981	0.43246	0.22625	0.998
	982	0.43226	0.22596	0.991
	983	0.43202	0.2257	0.992
	984	0.43181	0.22535	0.996
	985	0.43165	0.22513	0.998
	986	0.43142	0.22488	0.994
	987	0.43124	0.2246	0.99
	988	0.43097	0.2243	0.993
	989	0.43081	0.2241	0.996
	990	0.43056	0.22379	0.995
	991	0.43027	0.22353	0.99
	992	0.43006	0.22325	0.992
	993	0.42982	0.22301	0.995
	994	0.42961	0.22276	0.997
	995	0.42936	0.22242	0.992
	996	0.42922	0.22223	0.99
	997	0.42896	0.22195	0.993
	998	0.42884	0.22166	0.996
	999	0.42857	0.22141	0.994
	1000	0.42838	0.22119	0.99
	1001	0.42824	0.2209	0.992
	1002	0.42805	0.2207	0.995
	1003	0.42791	0.2205	0.995
	1004	0.42771	0.22026	0.991
	1005	0.4275	0.22009	0.99
	1006	0.42733	0.21985	0.993
	1007	0.42715	0.21968	0.995
	1008	0.42694	0.21945	0.993
	1009	0.4267	0.21913	0.99
	1010	0.42655	0.21893	0.992
	1011	0.4263	0.21862	0.994
	1012	0.42616	0.21844	0.994
	1013	0.42601	0.2182	0.99
	1014	0.42576	0.21795	0.991
	1015	0.42563	0.21772	0.993
	1016	0.42539	0.21749	0.995
	1017	0.42521	0.21726	0.992
	1018	0.42501	0.21703	0.99
	1019	0.42476	0.21675	0.992
	1020	0.42464	0.21654	0.994
	1021	0.42432	0.21627	0.992
	1022	0.42424	0.21606	0.989
	1023	0.42402	0.21584	0.989
	1024	0.42384	0.21563	0.992
	1025	0.42367	0.21538	0.993
	1026	0.42347	0.21517	0.99
	1027	0.42325	0.21494	0.989
	1028	0.42305	0.21475	0.991
	1029	0.4229	0.2145	0.992
	1030	0.42266	0.21428	0.991
	1031	0.42246	0.21405	0.988
	1032	0.42228	0.21384	0.989
	1033	0.42213	0.21359	0.991
	1034	0.42194	0.21343	0.992
	1035	0.42175	0.21322	0.99
	1036	0.42151	0.21299	0.988
	1037	0.42132	0.21273	0.99
	1038	0.42111	0.2125	0.991
	1039	0.42094	0.21229	0.99
	1040	0.42075	0.21207	0.988
	1041	0.4205	0.21184	0.989
	1042	0.42033	0.21161	0.991
	1043	0.42012	0.21135	0.99
	1044	0.41988	0.21113	0.988
	1045	0.41972	0.21092	0.987
	1046	0.41955	0.21068	0.989
	1047	0.41932	0.21046	0.991
	1048	0.41911	0.21019	0.989
	1049	0.41896	0.20999	0.987
	1050	0.41875	0.20975	0.988
	1051	0.41849	0.2095	0.99
	1052	0.4183	0.2093	0.99
	1053	0.41808	0.20903	0.988
	1054	0.41796	0.20884	0.988
	1055	0.4177	0.20857	0.989
	1056	0.41759	0.20839	0.99
	1057	0.4173	0.20813	0.988
	1058	0.41714	0.20786	0.986
	1059	0.4169	0.20761	0.987
	1060	0.41676	0.20741	0.989
	1061	0.41653	0.20716	0.988
	1062	0.41638	0.207	0.986
	1063	0.41615	0.20676	0.986
	1064	0.41596	0.2065	0.988
	1065	0.41577	0.20634	0.989
	1066	0.41561	0.20613	0.987
	1067	0.41542	0.2059	0.986
	1068	0.41522	0.20566	0.987
	1069	0.41503	0.20545	0.988
	1070	0.41483	0.20522	0.987
	1071	0.41461	0.205	0.985
	1072	0.41446	0.20473	0.985
	1073	0.41427	0.20454	0.987
	1074	0.4141	0.20434	0.988
	1075	0.41391	0.20408	0.986
	1076	0.41372	0.20388	0.985
	1077	0.41351	0.20365	0.986
	1078	0.4133	0.20341	0.987
	1079	0.41312	0.20318	0.986
	1080	0.41293	0.20302	0.984
	1081	0.41273	0.20277	0.984
	1082	0.4126	0.20255	0.987
	1083	0.41246	0.20239	0.987
	1084	0.41225	0.20215	0.985
	1085	0.41206	0.20197	0.984
	1086	0.41186	0.20176	0.985
	1087	0.41174	0.20152	0.986
	1088	0.41158	0.20135	0.985
	1089	0.4114	0.20118	0.983
	1090	0.41127	0.20097	0.984
	1091	0.41112	0.20081	0.985
	1092	0.41088	0.2006	0.985
	1093	0.41077	0.20042	0.983
	1094	0.4106	0.20014	0.982
	1095	0.41044	0.2	0.984
	1096	0.41024	0.19979	0.985
	1097	0.41007	0.19959	0.984
	1098	0.40987	0.19938	0.982
	1099	0.40975	0.19918	0.983
	1100	0.40955	0.19897	0.984
	1101	0.40935	0.19873	0.984
	1102	0.40921	0.19856	0.982
	1103	0.40904	0.19838	0.981
	1104	0.40884	0.19817	0.983
	1105	0.40869	0.19792	0.984
	1106	0.40859	0.19777	0.983
	1107	0.4084	0.19753	0.981
	1108	0.40824	0.19735	0.982
	1109	0.40808	0.19717	0.983
	1110	0.40793	0.19692	0.982
	1111	0.4078	0.19674	0.98
	1112	0.40761	0.19657	0.98
	1113	0.40743	0.19636	0.982
	1114	0.40728	0.19622	0.983
	1115	0.4071	0.19598	0.981
	1116	0.40699	0.1958	0.979
	1117	0.40679	0.19561	0.98
	1118	0.40667	0.19543	0.982
	1119	0.40652	0.19526	0.981
	1120	0.40631	0.19503	0.979
	1121	0.40616	0.19489	0.98
	1122	0.40611	0.19475	0.982
	1123	0.40601	0.19462	0.982
	1124	0.40582	0.19441	0.98
	1125	0.40578	0.19437	0.978
	1126	0.4057	0.19453	0.98
	1127	0.40568	0.19456	0.981
	1128	0.4056	0.19443	0.98
	1129	0.40558	0.19444	0.978
	1130	0.40553	0.1944	0.979
	1131	0.40555	0.1944	0.981
	1132	0.40547	0.19436	0.981
	1133	0.40547	0.19445	0.979
	1134	0.40569	0.19471	0.978
	1135	0.40564	0.19468	0.979
	1136	0.40557	0.19478	0.98
	1137	0.40553	0.19478	0.979
	1138	0.40551	0.19473	0.976
	1139	0.40533	0.19467	0.977
	1140	0.4054	0.19483	0.979
	1141	0.40534	0.1947	0.979
	1142	0.40523	0.1946	0.976
	1143	0.40507	0.1946	0.975
	1144	0.40486	0.19456	0.978
	1145	0.40451	0.19433	0.979
	1146	0.40422	0.19401	0.977
	1147	0.40396	0.19374	0.974
	1148	0.40341	0.19324	0.976
	1149	0.40325	0.19279	0.978
	1150	0.40301	0.19237	0.977
	1151	0.40297	0.19217	0.973
	1152	0.40283	0.1919	0.973
	1153	0.40259	0.19157	0.977
	1154	0.40258	0.19124	0.978
	1155	0.40231	0.19073	0.975
	1156	0.40211	0.19037	0.971
	1157	0.40187	0.19005	0.974
	1158	0.4017	0.18964	0.977
	1159	0.40133	0.18925	0.977
	1160	0.40085	0.18871	0.971
	1161	0.40062	0.18839	0.972
	1162	0.40041	0.18809	0.976
	1163	0.40031	0.18785	0.978
	1164	0.40004	0.18763	0.974
	1165	0.40007	0.18738	0.971
	1166	0.39972	0.18718	0.973
	1167	0.39947	0.18686	0.975
	1168	0.3992	0.18667	0.974
	1169	0.39899	0.18641	0.97
	1170	0.39875	0.18621	0.972
	1171	0.39849	0.18593	0.976
	1172	0.39834	0.18581	0.976
	1173	0.39808	0.18554	0.971
	1174	0.3979	0.18538	0.968
	1175	0.39769	0.18514	0.971
	1176	0.39736	0.1849	0.974
	1177	0.39716	0.18475	0.972
	1178	0.39704	0.18455	0.967
	1179	0.39677	0.18427	0.97
	1180	0.39657	0.18405	0.975
	1181	0.39647	0.18389	0.975
	1182	0.39619	0.1837	0.969
	1183	0.39597	0.18346	0.968
	1184	0.39579	0.18329	0.972
	1185	0.39548	0.18298	0.975
	1186	0.39529	0.18287	0.971
	1187	0.3951	0.18267	0.967
	1188	0.39488	0.18245	0.969
	1189	0.39471	0.1823	0.972
	1190	0.39442	0.18202	0.971
	1191	0.39436	0.18195	0.967
	1192	0.39408	0.18162	0.967
	1193	0.39378	0.18138	0.971
	1194	0.39362	0.18121	0.974
	1195	0.3934	0.18098	0.97
	1196	0.39311	0.18085	0.966
	1197	0.39308	0.18065	0.968
	1198	0.39286	0.18045	0.971
	1199	0.39259	0.18027	0.97
	1200	0.39256	0.18021	0.966
	1201	0.3921	0.17989	0.967
	1202	0.39206	0.17983	0.971
	1203	0.39187	0.17957	0.972
	1204	0.39166	0.17937	0.967
	1205	0.39161	0.17926	0.964
	1206	0.39135	0.1791	0.967
	1207	0.39113	0.17878	0.969
	1208	0.39087	0.17864	0.968
	1209	0.39066	0.17856	0.963
	1210	0.39055	0.17834	0.965
	1211	0.39029	0.1781	0.968
	1212	0.39014	0.17792	0.97
	1213	0.3898	0.1777	0.965
	1214	0.38978	0.17754	0.963
	1215	0.3896	0.17747	0.965
	1216	0.38928	0.17719	0.968
	1217	0.38912	0.17695	0.966
	1218	0.38884	0.17687	0.962
	1219	0.38876	0.17662	0.964
	1220	0.38861	0.17652	0.968
	1221	0.38823	0.17624	0.968
	1222	0.38803	0.17605	0.964
	1223	0.38794	0.17588	0.961
	1224	0.38771	0.17572	0.965
	1225	0.38747	0.1755	0.967
	1226	0.38733	0.17537	0.965
	1227	0.38711	0.17508	0.961
	1228	0.38704	0.17492	0.963
	1229	0.3868	0.17479	0.967
	1230	0.3866	0.17455	0.967
	1231	0.3864	0.17433	0.963
	1232	0.38616	0.17417	0.961
	1233	0.38602	0.174	0.965
	1234	0.38576	0.17376	0.967
	1235	0.38544	0.17346	0.963
	1236	0.38523	0.17329	0.96
	1237	0.38511	0.17318	0.962
	1238	0.38497	0.17305	0.965
	1239	0.38485	0.17292	0.964
	1240	0.38465	0.17274	0.959
	1241	0.38446	0.17254	0.959
	1242	0.38415	0.17229	0.963
	1243	0.3842	0.17218	0.965
	1244	0.38385	0.17198	0.962
	1245	0.38379	0.17186	0.959
	1246	0.38357	0.17161	0.961
	1247	0.38345	0.17153	0.964
	1248	0.38337	0.17133	0.963
	1249	0.38311	0.17127	0.959
	1250	0.38303	0.17106	0.959
	1251	0.38275	0.17087	0.962
	1252	0.3825	0.17067	0.963
	1253	0.38221	0.17036	0.96
	1254	0.38209	0.17028	0.957
	1255	0.38181	0.16999	0.96
	1256	0.38177	0.16985	0.962
	1257	0.38141	0.16959	0.96
	1258	0.38134	0.16942	0.956
	1259	0.38115	0.16924	0.957
	1260	0.38102	0.16905	0.961
	1261	0.38083	0.16893	0.962
	1262	0.38066	0.16877	0.958
	1263	0.38048	0.16862	0.956
	1264	0.38027	0.16841	0.958
	1265	0.3801	0.1683	0.96
	1266	0.37996	0.16812	0.958
	1267	0.37971	0.16797	0.954
	1268	0.37964	0.16786	0.956
	1269	0.37948	0.1677	0.959
	1270	0.3793	0.16753	0.961
	1271	0.37904	0.16732	0.956
	1272	0.37893	0.16722	0.954
	1273	0.37874	0.16707	0.957
	1274	0.3787	0.16693	0.959
	1275	0.37848	0.1668	0.957
	1276	0.37842	0.16666	0.953
	1277	0.37833	0.16655	0.954
	1278	0.37799	0.16634	0.958
	1279	0.37791	0.16627	0.958
	1280	0.37768	0.16612	0.953
	1281	0.37753	0.16589	0.952
	1282	0.37743	0.16583	0.956
	1283	0.37717	0.16563	0.958
	1284	0.37716	0.16557	0.955
	1285	0.37699	0.16536	0.951
	1286	0.37691	0.16527	0.953
	1287	0.37672	0.16511	0.956
	1288	0.37679	0.16502	0.956
	1289	0.3766	0.16489	0.951
	1290	0.37661	0.16474	0.952
	1291	0.37643	0.16458	0.955
	1292	0.37634	0.16446	0.958
	1293	0.37618	0.16424	0.953
	1294	0.37584	0.16398	0.949
	1295	0.37523	0.16331	0.952
	1296	0.37499	0.16316	0.956
	1297	0.37481	0.16291	0.956
	1298	0.37477	0.16279	0.95
	1299	0.37454	0.1627	0.95
	1300	0.37444	0.1624	0.954

## Sheet: Figure 2e
Figure 2e
	Time (s)	Temperature (℃)
		PBS	GaNPs	Ga@Pt NPs	PtNP-shell
	0	27	27	27	27
	1	27	27	27.12	27
	2	27.01	27.48	27.37	27.41
	3	27.1	27.72	27.58	27.7
	4	27.1	27.72	27.59	27.97
	5	27.13	27.77	27.82	27.89
	6	27.08	27.94	27.93	28.22
	7	27.12	27.95	28.08	28.37
	8	27.12	27.94	28.19	28.5
	9	27.13	28.16	28.2	28.75
	10	27.22	28.2	28.22	28.91
	11	27.22	28.3	28.34	29.11
	12	27.23	28.35	28.5	29.11
	13	27.26	28.44	28.5	29.32
	14	27.25	28.48	28.55	29.45
	15	27.27	28.48	28.54	29.62
	16	27.42	28.56	28.74	29.8
	17	27.38	28.62	28.75	29.97
	18	27.38	28.73	28.92	30.16
	19	27.38	28.74	28.92	30.31
	20	27.36	28.77	29.07	30.52
	21	27.4	28.88	29.08	30.73
	22	27.41	28.88	29.08	30.91
	23	27.54	28.88	29.33	30.91
	24	27.52	29.04	29.23	31.22
	25	27.52	29.06	29.23	31.41
	26	27.65	29.08	29.47	31.57
	27	27.62	29.27	29.48	31.57
	28	27.65	29.28	29.5	31.68
	29	27.65	29.29	29.66	31.82
	30	27.72	29.4	29.7	32.01
	31	27.72	29.4	29.7	32.19
	32	27.72	29.51	29.83	32.4
	33	27.72	29.53	29.87	32.41
	34	27.76	29.65	29.91	32.68
	35	27.75	29.65	30.24	32.85
	36	27.9	29.87	30.2	33.03
	37	27.92	29.87	30.1	33.15
	38	27.9	29.87	30.1	33.31
	39	27.92	29.84	30.26	33.46
	40	27.92	29.87	30.26	33.68
	41	27.91	29.89	30.42	33.68
	42	28.01	30.07	30.53	33.84
	43	28.01	30.08	30.55	33.89
	44	28.01	30.21	30.57	34.12
	45	27.96	30.21	30.58	34.3
	46	28.03	30.22	30.71	34.41
	47	28.11	30.4	30.7	34.69
	48	28.08	30.4	30.72	34.68
	49	28.2	30.37	30.92	34.86
	50	28.2	30.51	30.96	35.1
	51	28.16	30.52	30.98	35.22
	52	28.19	30.52	30.98	35.33
	53	28.28	30.71	31	35.33
	54	28.29	30.71	31.16	35.52
	55	28.26	30.72	31.1	35.69
	56	28.26	30.71	31.12	35.87
	57	28.27	30.85	31.33	36.02
	58	28.31	30.86	31.33	36.03
	59	28.31	31.02	31.39	36.27
	60	28.38	31	31.53	36.29
	61	28.38	31.01	31.55	36.53
	62	28.4	31.04	31.59	36.68
	63	28.41	31.22	31.64	36.83
	64	28.5	31.24	31.79	37
	65	28.53	31.24	31.79	37.21
	66	28.5	31.25	31.81	37.21
	67	28.52	31.4	31.96	37.22
	68	28.62	31.4	31.95	37.51
	69	28.62	31.4	32.09	37.53
	70	28.65	31.58	32.12	37.71
	71	28.61	31.59	32.21	37.88
	72	28.62	31.59	32.23	38.02
	73	28.63	31.72	32.26	38.25
	74	28.73	31.71	32.44	38.25
	75	28.78	31.74	32.47	38.41
	76	28.79	31.75	32.49	38.55
	77	28.8	31.75	32.49	38.55
	78	28.8	31.85	32.61	38.7
	79	28.8	31.88	32.73	38.85
	80	28.91	32.05	32.72	39
	81	28.91	32.03	32.73	39.14
	82	28.87	32.05	32.85	39.27
	83	28.88	32.07	32.87	39.32
	84	28.93	32.18	32.86	39.58
	85	28.92	32.18	32.88	39.59
	86	29.04	32.19	33	39.83
	87	29.04	32.33	33.03	39.84
	88	29.09	32.33	33.03	39.84
	89	29.12	32.33	33.07	40.07
	90	29.12	32.35	33.23	40.07
	91	29.09	32.35	33.21	40.36
	92	29.11	32.49	33.23	40.37
	93	29.12	32.48	33.34	40.63
	94	29.14	32.5	33.5	40.75
	95	29.23	32.68	33.46	40.88
	96	29.26	32.68	33.49	40.89
	97	29.26	32.78	33.66	41.1
	98	29.23	32.78	33.65	41.1
	99	29.23	32.78	33.66	41.22
	100	29.27	32.79	33.66	41.4
	101	29.28	32.91	33.77	41.43
	102	29.38	32.91	33.78	41.64
	103	29.35	32.95	33.79	41.82
	104	29.36	32.93	33.92	41.92
	105	29.44	32.98	33.94	41.94
	106	29.44	33.08	34.08	42.19
	107	29.52	33.08	34.08	42.17
	108	29.54	33.09	34.07	42.17
	109	29.53	33.09	34.1	42.39
	110	29.52	33.26	34.1	42.52
	111	29.52	33.28	34.23	42.65
	112	29.52	33.3	34.24	42.76
	113	29.67	33.45	34.48	42.9
	114	29.56	33.44	34.44	43
	115	29.56	33.48	34.53	43.01
	116	29.57	33.55	34.48	43.23
	117	29.57	33.55	34.48	43.23
	118	29.57	33.64	34.6	43.39
	119	29.67	33.65	34.63	43.5
	120	29.68	33.65	34.63	43.65
	121	29.82	33.65	34.66	43.65
	122	29.79	33.76	34.8	43.77
	123	29.82	33.7	34.78	43.97
	124	29.81	33.86	34.85	44.09
	125	29.81	33.87	34.87	44.21
	126	29.92	33.99	34.97	44.21
	127	29.85	33.99	34.99	44.22
	128	29.86	34	35.11	44.32
	129	29.84	34	35.12	44.45
	130	29.86	34.01	35.12	44.6
	131	29.88	34.11	35.12	44.62
	132	29.89	34.12	35.28	44.86
	133	29.99	34.13	35.2	44.87
	134	29.99	34.14	35.25	45.16
	135	30.03	34.23	35.34	45.2
	136	30.02	34.25	35.35	45.2
	137	30.02	34.27	35.44	45.32
	138	30.03	34.41	35.45	45.44
	139	30.04	34.41	35.46	45.45
	140	30.05	34.55	35.48	45.63
	141	30.14	34.56	35.57	45.81
	142	30.14	34.57	35.61	45.79
	143	30.14	34.57	35.69	46
	144	30.11	34.69	35.7	46.03
	145	30.19	34.72	35.71	46.03
	146	30.23	34.7	35.73	46.15
	147	30.2	34.78	35.75	46.27
	148	30.25	34.78	35.75	46.27
	149	30.32	34.85	35.94	46.3
	150	30.29	34.85	35.96	46.56
	151	30.3	34.82	35.97	46.68
	152	30.3	34.95	36.11	46.84
	153	30.3	34.94	36.1	46.95
	154	30.32	34.93	36.1	46.96
	155	30.35	35.05	36.12	46.96
	156	30.43	35.06	36.21	47.12
	157	30.44	35.06	36.21	47.13
	158	30.44	35.08	36.23	47.32
	159	30.45	35.1	36.27	47.33
	160	30.45	35.23	36.44	47.53
	161	30.45	35.23	36.42	47.64
	162	30.46	35.24	36.43	47.64
	163	30.53	35.25	36.56	47.84
	164	30.52	35.34	36.55	47.84
	165	30.63	35.35	36.55	47.84
	166	30.6	35.37	36.56	48
	167	30.62	35.37	36.56	48.01
	168	30.6	35.41	36.64	48.22
	169	30.59	35.47	36.65	48.22
	170	30.72	35.48	36.67	48.38
	171	30.72	35.53	36.68	48.47
	172	30.67	35.65	36.83	48.49
	173	30.68	35.61	36.84	48.49
	174	30.77	35.64	36.94	48.63
	175	30.77	35.73	36.83	48.67
	176	30.78	35.73	36.83	48.88
	177	30.79	35.73	36.85	48.97
	178	30.77	35.69	37.01	49.05
	179	30.75	35.79	37.03	49.2
	180	30.75	35.78	37.04	49.25
	181	30.77	35.78	37.12	49.35
	182	30.75	35.86	37.13	49.35
	183	30.96	35.9	37.16	49.35
	184	31	35.91	37.21	49.53
	185	30.99	35.91	37.21	49.51
	186	30.89	36.06	37.23	49.73
	187	30.91	36.06	37.39	49.74
	188	30.94	36.06	37.42	49.92
	189	30.94	36.09	37.43	49.91
	190	30.97	36.18	37.56	50.04
	191	30.96	36.19	37.56	50.08
	192	31.01	36.21	37.56	50.08
	193	31.01	36.33	37.58	50.24
	194	31.05	36.32	37.57	50.24
	195	31.12	36.32	37.57	50.39
	196	31.13	36.31	37.59	50.51
	197	31.1	36.28	37.61	50.51
	198	31.1	36.37	37.75	50.62
	199	31.13	36.47	37.77	50.65
	200	31.14	36.5	37.78	50.77
	201	31.23	36.49	37.91	50.77
	202	31.21	36.49	37.82	50.85
	203	31.25	36.49	37.97	50.99
	204	31.21	36.49	37.97	51.13
	205	31.24	36.5	37.98	51.21
	206	31.24	36.54	37.98	51.22
	207	31.25	36.65	38	51.25
	208	31.25	36.66	38.02	51.39
	209	31.23	36.74	38.13	51.41
	210	31.27	36.74	38.13	51.41
	211	31.4	36.75	38.14	51.59
	212	31.37	36.85	38.15	51.58
	213	31.36	36.81	38.16	51.59
	214	31.38	36.81	38.28	51.79
	215	31.35	36.86	38.28	51.81
	216	31.38	36.86	38.35	51.98
	217	31.38	36.93	38.38	52.05
	218	31.35	36.97	38.36	52.06
	219	31.38	37	38.39	52.22
	220	31.39	37.13	38.43	52.22
	221	31.44	37.14	38.48	52.19
	222	31.46	37.16	38.51	52.21
	223	31.48	37.16	38.52	52.41
	224	31.48	37.16	38.63	52.41
	225	31.52	37.09	38.6	52.55
	226	31.52	37.11	38.64	52.54
	227	31.64	37.16	38.77	52.79
	228	31.63	37.27	38.62	52.77
	229	31.63	37.28	38.76	52.77
	230	31.62	37.39	38.77	52.81
	231	31.59	37.38	38.75	53.02
	232	31.63	37.38	38.75	53.08
	233	31.64	37.38	38.77	53.08
	234	31.66	37.4	38.82	53.21
	235	31.66	37.47	38.91	53.19
	236	31.68	37.53	38.92	53.31
	237	31.69	37.52	38.95	53.31
	238	31.71	37.65	38.94	53.31
	239	31.69	37.55	39.06	53.5
	240	31.71	37.59	39.07	53.61
	241	31.73	37.58	39.07	53.74
	242	31.77	37.58	39.09	53.75
	243	31.78	37.58	39.25	53.82
	244	31.8	37.62	39.12	53.78
	245	31.8	37.61	39.15	53.9
	246	31.9	37.69	39.16	53.99
	247	31.86	37.72	39.28	53.99
	248	31.85	37.72	39.3	54
	249	31.85	37.72	39.29	53.99
	250	31.92	37.75	39.29	54.14
	251	31.91	37.75	39.3	54.12
	252	31.95	37.86	39.37	54.3
	253	31.91	37.86	39.4	54.43
	254	31.91	37.87	39.4	54.4
	255	31.93	37.86	39.58	54.51
	256	32.02	37.89	39.55	54.5
	257	31.99	38	39.55	54.5
	258	31.99	38	39.55	54.57
	259	31.99	38.02	39.55	54.59
	260	32	38.02	39.58	54.73
	261	32.01	38.03	39.59	54.75
	262	32.04	38.15	39.62	54.86
	263	32.04	38.15	39.66	54.9
	264	32.05	38.14	39.68	55.06
	265	32.04	38.3	39.84	55.09
	266	32.07	38.26	39.82	55.09
	267	32.08	38.25	39.84	55.2
	268	32.15	38.28	39.85	55.16
	269	32.15	38.28	39.86	55.18
	270	32.07	38.29	39.84	55.37
	271	32.08	38.28	39.98	55.41
	272	32.08	38.41	40	55.39
	273	32.13	38.4	39.97	55.4
	274	32.14	38.42	40.11	55.6
	275	32.2	38.43	40.09	55.6
	276	32.19	38.58	40.11	55.75
	277	32.25	38.58	40.14	55.8
	278	32.23	38.58	40.15	55.8
	279	32.23	38.58	40.16	55.86
	280	32.25	38.57	40.25	55.86
	281	32.25	38.68	40.24	55.97
	282	32.26	38.66	40.25	56.07
	283	32.38	38.65	40.26	56.04
	284	32.23	38.65	40.22	56.04
	285	32.33	38.66	40.34	56.18
	286	32.33	38.68	40.35	56.1
	287	32.31	38.68	40.35	56.32
	288	32.35	38.69	40.38	56.44
	289	32.35	38.82	40.39	56.43
	290	32.35	38.88	40.42	56.41
	291	32.39	38.86	40.42	56.61
	292	32.37	38.86	40.49	56.6
	293	32.39	38.88	40.52	56.6
	294	32.41	38.93	40.52	56.6
	295	32.46	38.95	40.54	56.63
	296	32.51	38.94	40.75	56.76
	297	32.51	38.94	40.75	56.76
	298	32.41	38.97	40.61	56.77
	299	32.41	39.1	40.75	56.89
	300	32.43	39.1	40.63	56.98
	301	32.55	39.1	40.68	56.96
	302	32.56	39	40.78	57.16
	303	32.56	39.13	40.74	57.16
	304	32.56	39.14	40.83	57.14
	305	32.56	39.18	40.83	57.26
	306	32.64	39.18	40.83	57.27
	307	32.62	39.24	40.86	57.31
	308	32.65	39.24	40.85	57.32
	309	32.65	39.24	40.85	57.34
	310	32.71	39.25	40.93	57.46
	311	32.73	39.28	40.92	57.46
	312	32.69	39.26	40.91	57.46
	313	32.68	39.37	40.94	57.47
	314	32.69	39.37	40.94	57.57
	315	32.68	39.34	40.94	57.67
	316	32.8	39.34	41.02	57.67
	317	32.78	39.38	41.03	57.65
	318	32.78	39.46	41.04	57.79
	319	32.86	39.48	41.12	57.8
	320	32.92	39.46	41.11	57.97
	321	32.82	39.48	41.13	57.97
	322	32.81	39.49	41.15	57.94
	323	32.81	39.51	41.13	57.94
	324	32.81	39.51	41.13	58.13
	325	32.83	39.51	41.13	58.12
	326	32.92	39.66	41.13	58.12
	327	32.92	39.65	41.15	58.22
	328	32.87	39.65	41.17	58.2
	329	32.82	39.67	41.34	58.32
	330	32.86	39.76	41.33	58.39
	331	32.91	39.75	41.4	58.39
	332	32.93	39.75	41.36	58.42
	333	32.94	39.82	41.37	58.42
	334	32.94	39.85	41.37	58.59
	335	32.9	39.85	41.34	58.59
	336	32.9	39.95	41.38	58.69
	337	32.89	39.85	41.34	58.69
	338	33.1	39.85	41.47	58.71
	339	33.06	39.86	41.45	58.78
	340	33.07	39.88	41.46	58.78
	341	33.06	39.89	41.5	58.77
	342	33.06	39.92	41.49	58.97
	343	33.05	40.03	41.49	58.94
	344	33.06	40.03	41.54	58.86
	345	33.06	40.02	41.6	59.01
	346	33.08	40.05	41.6	59
	347	33.17	40.04	41.62	59.18
	348	33.16	40.04	41.64	59.05
	349	33.16	40.02	41.72	59.05
	350	33.16	40.03	41.71	59.09
	351	33.16	40.03	41.78	59.24
	352	33.26	40.14	41.78	59.25
	353	33.25	40.14	41.78	59.27
	354	33.25	40.17	41.75	59.29
	355	33.25	40.15	41.8	59.32
	356	33.23	40.18	41.8	59.4
	357	33.35	40.16	41.81	59.45
	358	33.34	40.19	41.88	59.45
	359	33.32	40.17	41.9	59.58
	360	33.32	40.21	41.91	59.6
	361	33.31	40.29	41.91	59.6
	362	33.27	40.29	42	59.71
	363	33.27	40.28	41.99	59.67
	364	33.3	40.26	41.99	59.71
	365	33.31	40.3	41.91	59.83
	366	33.31	40.36	42.02	59.8
	367	33.33	40.39	42.04	59.8
	368	33.44	40.39	42.04	59.84
	369	33.41	40.39	42.05	59.98
	370	33.37	40.41	42.05	59.99
	371	33.4	40.42	42.04	59.97
	372	33.4	40.42	42.04	60.09
	373	33.39	40.5	42.06	60.09
	374	33.46	40.47	42.15	60.1
	375	33.45	40.54	42.15	60.12
	376	33.45	40.56	42.14	60.12
	377	33.45	40.56	42.14	60.2
	378	33.45	40.55	42.26	60.18
	379	33.38	40.56	42.26	60.32
	380	33.49	40.58	42.24	60.32
	381	33.49	40.58	42.22	60.44
	382	33.5	40.61	42.24	60.44
	383	33.58	40.67	42.24	60.44
	384	33.57	40.69	42.27	60.41
	385	33.55	40.67	42.28	60.48
	386	33.55	40.7	42.31	60.48
	387	33.54	40.72	42.29	60.57
	388	33.63	40.72	42.29	60.57
	389	33.59	40.72	42.32	60.56
	390	33.62	40.72	42.34	60.72
	391	33.62	40.76	42.35	60.74
	392	33.65	40.81	42.47	60.75
	393	33.61	40.81	42.45	60.89
	394	33.62	40.8	42.42	60.89
	395	33.62	40.82	42.44	60.89
	396	33.63	40.85	42.42	60.9
	397	33.69	40.85	42.42	60.98
	398	33.69	40.85	42.44	61.06
	399	33.64	40.86	42.59	61.1
	400	33.64	40.96	42.58	61.09
	401	33.66	40.94	42.68	61.07
	402	33.64	40.92	42.67	61.22
	403	33.7	40.94	42.67	61.22
	404	33.78	40.9	42.66	61.22
	405	33.8	40.9	42.72	61.19
	406	33.77	40.94	42.72	61.23
	407	33.8	40.94	42.71	61.33
	408	33.8	40.99	42.69	61.33
	409	33.8	41.12	42.69	61.31
	410	33.77	41.02	42.68	61.43
	411	33.79	41.02	42.7	61.46
	412	33.76	41.02	42.7	61.46
	413	33.96	41.06	42.71	61.46
	414	33.88	41.04	42.75	61.47
	415	33.9	41.08	42.81	61.48
	416	33.9	41.17	42.81	61.64
	417	33.9	41.17	42.84	61.61
	418	33.9	41.15	42.95	61.75
	419	33.9	41.19	42.93	61.62
	420	33.93	41.19	42.92	61.63
	421	33.95	41.19	42.91	61.77
	422	33.95	41.18	42.93	61.77
	423	33.94	41.29	42.94	61.77
	424	33.95	41.28	42.92	61.86
	425	33.95	41.31	42.92	61.86
	426	33.97	41.31	42.99	61.86
	427	33.99	41.31	42.98	61.92
	428	33.99	41.31	43.02	61.92
	429	34.02	41.31	43.02	61.94
	430	34.03	41.3	43.03	61.95
	431	34.03	41.31	43.04	61.95
	432	34.14	41.32	43.11	62.06
	433	34.13	41.3	43.12	62.15
	434	34.13	41.33	43.12	62.14
	435	34.11	41.33	43.12	62.14
	436	34.11	41.34	43.11	62.12
	437	34.11	41.33	43.15	62.15
	438	34.11	41.45	43.12	62.28
	439	34.05	41.45	43.15	62.24
	440	34.16	41.42	43.16	62.28
	441	34.14	41.46	43.18	62.28
	442	34.15	41.54	43.15	62.36
	443	34.23	41.54	43.15	62.36
	444	34.2	41.54	43.16	62.36
	445	34.23	41.55	43.32	62.44
	446	34.23	41.55	43.3	62.44
	447	34.23	41.54	43.29	62.45
	448	34.19	41.64	43.28	62.49
	449	34.3	41.64	43.3	62.54
	450	34.3	41.58	43.26	62.54
	451	34.31	41.57	43.27	62.54
	452	34.23	41.61	43.33	62.55
	453	34.31	41.61	43.33	62.57
	454	34.31	41.63	43.3	62.66
	455	34.32	41.65	43.32	62.66
	456	34.32	41.67	43.34	62.66
	457	34.32	41.69	43.37	62.65
	458	34.39	41.66	43.35	62.7
	459	34.38	41.7	43.38	62.7
	460	34.4	41.7	43.36	62.79
	461	34.4	41.7	43.39	62.81
	462	34.35	41.7	43.39	62.82
	463	34.38	41.71	43.4	62.89
	464	34.4	41.72	43.43	62.92
	465	34.4	41.72	43.4	62.93
	466	34.41	41.72	43.42	62.9
	467	34.43	41.73	43.54	63
	468	34.44	41.77	43.53	63
	469	34.46	41.75	43.54	63
	470	34.47	41.89	43.53	63.01
	471	34.48	41.89	43.53	63.14
	472	34.49	41.86	43.54	63.14
	473	34.48	41.86	43.55	63.14
	474	34.48	41.87	43.55	63.15
	475	34.49	41.87	43.53	63.15
	476	34.53	41.88	43.64	63.17
	477	34.51	41.85	43.64	63.2
	478	34.53	41.86	43.62	63.2
	479	34.54	41.87	43.64	63.22
	480	34.61	41.87	43.64	63.25
	481	34.64	41.9	43.64	63.38
	482	34.57	41.98	43.64	63.27
	483	34.57	42.01	43.64	63.34
	484	34.55	41.98	43.64	63.41
	485	34.57	42	43.64	63.5
	486	34.55	42.02	43.78	63.36
	487	34.6	42.02	43.76	63.36
	488	34.61	42.11	43.74	63.4
	489	34.61	42.07	43.74	63.52
	490	34.63	42.07	43.74	63.52
	491	34.63	42.02	43.73	63.53
	492	34.63	42.04	43.72	63.56
	493	34.72	42.01	43.83	63.51
	494	34.69	42.11	43.8	63.63
	495	34.72	42.13	43.82	63.71
	496	34.75	42.05	43.81	63.71
	497	34.71	42.06	43.77	63.7
	498	34.72	42.17	43.77	63.71
	499	34.75	42.17	43.79	63.71
	500	34.73	42.17	43.84	63.83
	501	34.73	42.18	43.84	63.82
	502	34.73	42.2	43.86	63.83
	503	34.81	42.21	43.82	63.79
	504	34.72	42.23	43.83	63.83
	505	34.73	42.24	43.83	63.83
	506	34.75	42.22	43.94	63.84
	507	34.76	42.33	43.94	63.85
	508	34.77	42.33	43.86	63.96
	509	34.79	42.34	43.85	63.98
	510	34.79	42.39	43.84	63.98
	511	34.81	42.36	43.85	63.97
	512	34.82	42.42	43.97	63.98
	513	34.85	42.41	43.95	64.11
	514	34.86	42.39	43.8	64.11
	515	34.8	42.42	43.95	64.11
	516	34.82	42.31	43.96	64.09
	517	34.95	42.31	43.96	64.11
	518	34.95	42.39	43.96	64.19
	519	34.95	42.38	43.96	64.18
	520	34.96	42.43	43.96	64.15
	521	34.94	42.44	43.99	64.18
	522	34.95	42.45	43.99	64.22
	523	34.94	42.54	43.99	64.22
	524	34.94	42.52	44.18	64.24
	525	34.99	42.51	44.05	64.3
	526	34.96	42.51	44.05	64.31
	527	35.01	42.62	44.13	64.32
	528	35.01	42.61	44.08	64.33
	529	35.01	42.59	44.1	64.45
	530	34.99	42.55	44.1	64.44
	531	35.09	42.54	44	64.41
	532	35.08	42.53	44.04	64.41
	533	35.08	42.57	44.01	64.41
	534	35.05	42.59	44.03	64.49
	535	35.05	42.65	44.04	64.49
	536	35.12	42.65	44.04	64.5
	537	35.12	42.68	44.1	64.5
	538	35.14	42.68	44.14	64.51
	539	35.12	42.68	44.12	64.52
	540	35.14	42.69	44.11	64.52
	541	35.2	42.69	44.12	64.52
	542	35.18	42.69	44.12	64.53
	543	35.17	42.69	44.17	64.6
	544	35.15	42.67	44.23	64.59
	545	35.18	42.67	44.2	64.7
	546	35.18	42.78	44.2	64.68
	547	35.15	42.78	44.32	64.67
	548	35.27	42.79	44.3	64.74
	549	35.13	42.78	44.28	64.73
	550	35.14	42.7	44.26	64.73
	551	35.16	42.7	44.25	64.83
	552	35.19	42.75	44.23	64.69
	553	35.24	42.75	44.25	64.7
	554	35.22	42.75	44.36	64.81
	555	35.22	42.76	44.36	64.75
	556	35.33	42.87	44.33	64.9
	557	35.36	42.86	44.34	64.87
	558	35.31	42.9	44.3	64.87
	559	35.31	42.99	44.3	64.87
	560	35.27	42.98	44.33	64.88
	561	35.19	42.99	44.32	64.89
	562	35.19	42.94	44.31	64.9
	563	35.32	42.94	44.4	65.05
	564	35.32	42.93	44.39	65.04
	565	35.32	42.91	44.39	65.03
	566	35.36	42.82	44.41	65.03
	567	35.34	42.84	44.39	65.03
	568	35.37	42.9	44.39	65.02
	569	35.36	42.9	44.36	65.02
	570	35.36	42.9	44.39	65.02
	571	35.36	42.92	44.39	65.06
	572	35.37	42.92	44.45	65.05
	573	35.37	42.98	44.44	65.14
	574	35.4	43	44.44	65.15
	575	35.43	43	44.43	65.18
	576	35.43	43	44.44	65.15
	577	35.45	43.08	44.35	65.15
	578	35.45	43.07	44.35	65.15
	579	35.44	43.14	44.37	65.15
	580	35.45	43.12	44.4	65.16
	581	35.42	43.12	44.48	65.26
	582	35.42	43.12	44.48	65.14
	583	35.46	43.11	44.48	65.14
	584	35.44	43.1	44.45	65.2
	585	35.47	43.07	44.45	65.3
	586	35.48	43.09	44.48	65.3
	587	35.53	43.1	44.46	65.3
	588	35.53	43.11	44.46	65.22
	589	35.5	43.28	44.49	65.22
	590	35.53	43.28	44.51	65.33
	591	35.53	43.18	44.44	65.43
	592	35.51	43.18	44.55	65.44
	593	35.54	43.19	44.55	65.43
	594	35.6	43.21	44.53	65.43
	595	35.63	43.31	44.59	65.42
	596	35.62	43.31	44.61	65.42
	597	35.63	43.39	44.58	65.43
	598	35.62	43.38	44.58	65.43
	599	35.61	43.36	44.5	65.43
	600	35.61	43.23	44.6	65.44

## Sheet: Figure 2f
Figure 2f
	Whole period		Cooling period
	Time (s)	Temperature (℃)	Time (s)	Temperature (℃)
	0	27	0	68.95
	1	27	1	68.78
	2	27	2	68.62
	3	27.48	3	68.45
	4	27.67	4	68.29
	5	27.86	5	68.12
	6	28	6	67.96
	7	28.14	7	67.79
	8	28.33	8	67.62
	9	28.51	9	67.46
	10	28.68	10	67.29
	11	28.89	11	67.13
	12	29.01	12	66.96
	13	29.13	13	66.79
	14	29.28	14	66.63
	15	29.38	15	66.46
	16	29.73	16	66.3
	17	29.82	17	66.13
	18	29.82	18	65.97
	19	29.97	19	65.8
	20	30.14	20	65.63
	21	30.14	21	65.47
	22	30.31	22	65.3
	23	30.49	23	65.14
	24	30.66	24	64.97
	25	30.85	25	64.81
	26	30.87	26	64.64
	27	31.19	27	64.47
	28	31.32	28	64.31
	29	31.49	29	64.14
	30	31.69	30	63.98
	31	31.7	31	63.81
	32	31.87	32	63.64
	33	32.05	33	63.48
	34	32.05	34	63.31
	35	32.17	35	63.15
	36	32.33	36	62.98
	37	32.47	37	62.82
	38	32.52	38	62.65
	39	32.71	39	62.48
	40	32.93	40	62.32
	41	33.1	41	62.15
	42	33.29	42	61.99
	43	33.31	43	61.82
	44	33.51	44	61.65
	45	33.66	45	61.49
	46	33.78	46	61.32
	47	33.93	47	61.16
	48	33.93	48	60.99
	49	34.08	49	60.83
	50	34.24	50	60.66
	51	34.46	51	60.55
	52	34.41	52	60.42
	53	34.46	53	60.42
	54	34.8	54	60.24
	55	34.82	55	60.09
	56	35.02	56	59.96
	57	35.16	57	59.8
	58	35.3	58	59.62
	59	35.43	59	59.63
	60	35.45	60	59.37
	61	35.73	61	59.27
	62	35.73	62	59.27
	63	35.72	63	59.03
	64	35.92	64	58.9
	65	36.15	65	58.78
	66	36.26	66	58.65
	67	36.41	67	58.54
	68	36.43	68	58.37
	69	36.68	69	58.33
	70	36.81	70	58.16
	71	36.83	71	58.04
	72	36.97	72	58.04
	73	37.2	73	57.82
	74	37.2	74	57.68
	75	37.36	75	57.6
	76	37.36	76	57.63
	77	37.59	77	57.35
	78	37.74	78	57.33
	79	37.96	79	57.11
	80	37.97	80	56.98
	81	38.18	81	56.98
	82	38.18	82	56.93
	83	38.37	83	56.68
	84	38.49	84	56.58
	85	38.6	85	56.42
	86	38.6	86	56.31
	87	38.81	87	56.21
	88	38.79	88	56.17
	89	39.07	89	55.98
	90	39.19	90	55.98
	91	39.32	91	55.93
	92	39.33	92	55.72
	93	39.48	93	55.54
	94	39.49	94	55.53
	95	39.78	95	55.33
	96	39.87	96	55.16
	97	39.87	97	55.15
	98	39.91	98	55.08
	99	40.2	99	55.08
	100	40.3	100	54.89
	101	40.39	101	54.77
	102	40.45	102	54.76
	103	40.46	103	54.57
	104	40.72	104	54.56
	105	40.74	105	54.38
	106	40.92	106	54.36
	107	40.92	107	54.19
	108	41.11	108	54.19
	109	41.13	109	53.99
	110	41.33	110	53.8
	111	41.33	111	53.79
	112	41.48	112	53.63
	113	41.61	113	53.63
	114	41.77	114	53.42
	115	41.79	115	53.42
	116	41.97	116	53.18
	117	41.97	117	53.18
	118	42.11	118	53.19
	119	42.22	119	52.95
	120	42.31	120	52.95
	121	42.47	121	52.67
	122	42.58	122	52.67
	123	42.59	123	52.52
	124	42.77	124	52.5
	125	42.79	125	52.31
	126	42.79	126	52.31
	127	42.98	127	52.2
	128	43	128	52.2
	129	43.13	129	52
	130	43.29	130	52.01
	131	43.4	131	51.99
	132	43.44	132	51.72
	133	43.67	133	51.7
	134	43.67	134	51.54
	135	43.67	135	51.55
	136	43.85	136	51.55
	137	43.85	137	51.42
	138	44.07	138	51.2
	139	44.1	139	51.09
	140	44.34	140	51.06
	141	44.35	141	50.89
	142	44.51	142	50.97
	143	44.67	143	50.79
	144	44.67	144	50.78
	145	44.69	145	50.78
	146	44.86	146	50.49
	147	44.84	147	50.38
	148	45.09	148	50.38
	149	45.08	149	50.27
	150	45.19	150	50.26
	151	45.2	151	50.11
	152	45.39	152	49.99
	153	45.4	153	49.95
	154	45.4	154	49.95
	155	45.61	155	49.74
	156	45.74	156	49.73
	157	45.73	157	49.61
	158	45.89	158	49.64
	159	45.9	159	49.45
	160	46.09	160	49.41
	161	46.1	161	49.25
	162	46.26	162	49.27
	163	46.45	163	49.27
	164	46.45	164	49.07
	165	46.44	165	49.05
	166	46.45	166	48.86
	167	46.64	167	48.83
	168	46.65	168	48.79
	169	46.86	169	48.62
	170	46.87	170	48.61
	171	46.99	171	48.49
	172	47.11	172	48.49
	173	47.11	173	48.34
	174	47.22	174	48.33
	175	47.2	175	48.2
	176	47.36	176	48.03
	177	47.38	177	48.02
	178	47.56	178	47.89
	179	47.6	179	47.88
	180	47.6	180	47.87
	181	47.76	181	47.87
	182	47.77	182	47.69
	183	47.77	183	47.64
	184	47.93	184	47.5
	185	48.07	185	47.5
	186	48.09	186	47.28
	187	48.27	187	47.26
	188	48.28	188	47.16
	189	48.3	189	47.12
	190	48.44	190	47.12
	191	48.45	191	46.97
	192	48.45	192	46.96
	193	48.7	193	46.95
	194	48.82	194	46.69
	195	48.83	195	46.69
	196	48.98	196	46.56
	197	48.98	197	46.56
	198	49.11	198	46.5
	199	49.16	199	46.36
	200	49.25	200	46.36
	201	49.25	201	46.35
	202	49.29	202	46.21
	203	49.4	203	46.23
	204	49.53	204	46.19
	205	49.54	205	46
	206	49.55	206	46.01
	207	49.72	207	45.82
	208	49.74	208	45.82
	209	49.96	209	45.82
	210	49.97	210	45.81
	211	49.97	211	45.65
	212	50.11	212	45.64
	213	50.08	213	45.38
	214	50.12	214	45.39
	215	50.2	215	45.26
	216	50.22	216	45.26
	217	50.24	217	45.25
	218	50.48	218	45.25
	219	50.69	219	45.09
	220	50.69	220	45.09
	221	50.58	221	44.95
	222	50.71	222	44.98
	223	50.7	223	44.96
	224	50.75	224	44.83
	225	50.92	225	44.78
	226	51.02	226	44.68
	227	51.05	227	44.53
	228	51.06	228	44.53
	229	51.06	229	44.59
	230	51.19	230	44.58
	231	51.19	231	44.4
	232	51.33	232	44.4
	233	51.36	233	44.34
	234	51.37	234	44.18
	235	51.56	235	44.14
	236	51.67	236	44.12
	237	51.67	237	44.12
	238	51.78	238	44.02
	239	51.78	239	43.89
	240	51.79	240	43.89
	241	51.8	241	43.8
	242	51.82	242	43.76
	243	51.95	243	43.6
	244	51.98	244	43.6
	245	52.23	245	43.59
	246	52.21	246	43.59
	247	52.28	247	43.47
	248	52.28	248	43.48
	249	52.31	249	43.34
	250	52.31	250	43.32
	251	52.45	251	43.17
	252	52.48	252	43.16
	253	52.58	253	43.16
	254	52.6	254	43.04
	255	52.59	255	43.04
	256	52.79	256	43.03
	257	52.79	257	42.92
	258	52.82	258	42.9
	259	52.92	259	42.84
	260	53.07	260	42.77
	261	53.18	261	42.73
	262	53.09	262	42.59
	263	53.13	263	42.62
	264	53.25	264	42.62
	265	53.26	265	42.58
	266	53.26	266	42.44
	267	53.28	267	42.44
	268	53.43	268	42.44
	269	53.44	269	42.37
	270	53.56	270	42.19
	271	53.59	271	42.16
	272	53.74	272	42.15
	273	53.78	273	42.15
	274	53.77	274	42.02
	275	53.77	275	42.02
	276	53.92	276	41.94
	277	53.92	277	41.93
	278	53.91	278	41.75
	279	54.12	279	41.76
	280	54.11	280	41.75
	281	54.26	281	41.73
	282	54.24	282	41.73
	283	54.34	283	41.63
	284	54.37	284	41.6
	285	54.37	285	41.58
	286	54.36	286	41.48
	287	54.48	287	41.47
	288	54.5	288	41.47
	289	54.67	289	41.29
	290	54.66	290	41.28
	291	54.67	291	41.28
	292	54.7	292	41.23
	293	54.9	293	41.13
	294	54.9	294	41.09
	295	54.9	295	40.97
	296	54.9	296	41.01
	297	55.02	297	40.97
	298	55.13	298	40.96
	299	55.14	299	40.83
	300	55.15	300	40.83
	301	55.28	301	40.83
	302	55.32	302	40.83
	303	55.31	303	40.77
	304	55.31	304	40.71
	305	55.52	305	40.66
	306	55.51	306	40.65
	307	55.55	307	40.41
	308	55.64	308	40.39
	309	55.65	309	40.39
	310	55.65	310	40.39
	311	55.8	311	40.4
	312	55.81	312	40.25
	313	55.81	313	40.29
	314	55.79	314	40.17
	315	55.93	315	40.19
	316	55.95	316	40.23
	317	56.1	317	40.09
	318	56.19	318	40.09
	319	56.2	319	40.11
	320	56.21	320	39.96
	321	56.31	321	40.01
	322	56.33	322	39.97
	323	56.33	323	39.84
	324	56.46	324	39.86
	325	56.47	325	39.82
	326	56.63	326	39.71
	327	56.53	327	39.71
	328	56.66	328	39.74
	329	56.7	329	39.63
	330	56.79	330	39.62
	331	56.8	331	39.58
	332	56.8	332	39.59
	333	56.95	333	39.57
	334	56.95	334	39.35
	335	56.91	335	39.35
	336	57.01	336	39.35
	337	57.16	337	39.28
	338	57.16	338	39.3
	339	57.16	339	39.26
	340	57.31	340	39.24
	341	57.31	341	39.11
	342	57.35	342	39.14
	343	57.36	343	39.12
	344	57.46	344	39.1
	345	57.47	345	38.98
	346	57.62	346	38.98
	347	57.62	347	38.98
	348	57.72	348	38.86
	349	57.72	349	38.85
	350	57.73	350	38.86
	351	57.73	351	38.81
	352	57.82	352	38.69
	353	57.83	353	38.68
	354	57.87	354	38.71
	355	57.97	355	38.71
	356	58.04	356	38.68
	357	58.15	357	38.58
	358	58.16	358	38.45
	359	58.19	359	38.52
	360	58.19	360	38.5
	361	58.27	361	38.43
	362	58.28	362	38.42
	363	58.29	363	38.38
	364	58.45	364	38.38
	365	58.46	365	38.28
	366	58.58	366	38.27
	367	58.57	367	38.15
	368	58.58	368	38.14
	369	58.58	369	38
	370	58.73	370	38.03
	371	58.71	371	38.04
	372	58.8	372	38
	373	58.8	373	38
	374	58.78	374	37.92
	375	58.91	375	37.89
	376	58.92	376	37.88
	377	58.94	377	37.86
	378	58.94	378	37.84
	379	59.05	379	37.74
	380	59.07	380	37.7
	381	59.08	381	37.72
	382	59.22	382	37.72
	383	59.23	383	37.52
	384	59.31	384	37.52
	385	59.31	385	37.54
	386	59.32	386	37.44
	387	59.51	387	37.45
	388	59.51	388	37.41
	389	59.49	389	37.4
	390	59.5	390	37.39
	391	59.61	391	37.39
	392	59.63	392	37.27
	393	59.61	393	37.23
	394	59.82	394	37.24
	395	59.81	395	37.16
	396	59.82	396	37.15
	397	59.82	397	37.1
	398	59.84	398	36.97
	399	59.88	399	36.93
	400	59.98	400	36.93
	401	59.99	401	36.94
	402	60.03	402	36.8
	403	60.03	403	36.89
	404	60.23	404	36.87
	405	60.21	405	36.87
	406	60.21	406	36.79
	407	60.24	407	36.78
	408	60.34	408	36.76
	409	60.33	409	36.76
	410	60.35	410	36.66
	411	60.36	411	36.62
	412	60.44	412	36.64
	413	60.47	413	36.63
	414	60.59	414	36.45
	415	60.59	415	36.45
	416	60.62	416	36.43
	417	60.64	417	36.28
	418	60.65	418	36.28
	419	60.81	419	36.32
	420	60.78	420	36.32
	421	60.81	421	36.18
	422	60.91	422	36.23
	423	60.87	423	36.23
	424	60.87	424	36.22
	425	60.97	425	36.13
	426	60.97	426	36.13
	427	60.98	427	36.13
	428	61	428	36.12
	429	61.09	429	36.11
	430	61.13	430	35.96
	431	61.13	431	35.99
	432	61.24	432	35.95
	433	61.25	433	35.96
	434	61.25	434	35.82
	435	61.24	435	35.85
	436	61.35	436	35.85
	437	61.35	437	35.84
	438	61.36	438	35.82
	439	61.37	439	35.73
	440	61.48	440	35.74
	441	61.52	441	35.72
	442	61.51	442	35.74
	443	61.51	443	35.62
	444	61.53	444	35.59
	445	61.67	445	35.58
	446	61.67	446	35.58
	447	61.66	447	35.45
	448	61.7	448	35.44
	449	61.69	449	35.43
	450	61.77	450	35.42
	451	61.79	451	35.26
	452	61.81	452	35.29
	453	61.81	453	35.29
	454	61.92	454	35.27
	455	61.95	455	35.27
	456	61.96	456	35.27
	457	61.94	457	35.14
	458	62.04	458	35.06
	459	62.03	459	35.07
	460	62.13	460	35.06
	461	62.16	461	35.06
	462	62.16	462	35.05
	463	62.16	463	34.94
	464	62.23	464	34.94
	465	62.16	465	34.98
	466	62.16	466	34.95
	467	62.18	467	34.93
	468	62.38	468	34.92
	469	62.35	469	34.85
	470	62.35	470	34.84
	471	62.35	471	34.83
	472	62.35	472	34.81
	473	62.38	473	34.79
	474	62.38	474	34.79
	475	62.36	475	34.68
	476	62.48	476	34.67
	477	62.45	477	34.63
	478	62.5	478	34.62
	479	62.51	479	34.62
	480	62.51	480	34.63
	481	62.62	481	34.5
	482	62.63	482	34.5
	483	62.63	483	34.5
	484	62.63	484	34.49
	485	62.65	485	34.41
	486	62.75	486	34.4
	487	62.76	487	34.38
	488	62.77	488	34.27
	489	62.77	489	34.26
	490	62.78	490	34.27
	491	62.89	491	34.18
	492	62.9	492	34.18
	493	62.91	493	34.17
	494	62.91	494	34.17
	495	62.93	495	34.05
	496	62.95	496	34.07
	497	63.05	497	34.07
	498	63.05	498	34.06
	499	63.04	499	34.05
	500	63.06	500	33.98
	501	63.2	501	33.98
	502	63.2	502	33.98
	503	63.18	503	33.97
	504	63.2	504	33.95
	505	63.31	505	33.92
	506	63.29	506	33.81
	507	63.29	507	33.81
	508	63.37	508	33.67
	509	63.46	509	33.67
	510	63.45	510	33.67
	511	63.45	511	33.68
	512	63.44	512	33.69
	513	63.54	513	33.69
	514	63.44	514	33.58
	515	63.41	515	33.58
	516	63.54	516	33.58
	517	63.54	517	33.57
	518	63.6	518	33.57
	519	63.62	519	33.57
	520	63.62	520	33.53
	521	63.61	521	33.42
	522	63.64	522	33.42
	523	63.69	523	33.4
	524	63.72	524	33.39
	525	63.73	525	33.37
	526	63.81	526	33.36
	527	63.75	527	33.29
	528	63.72	528	33.29
	529	63.73	529	33.26
	530	63.88	530	33.25
	531	63.86	531	33.23
	532	63.87	532	33.11
	533	63.93	533	33.1
	534	63.96	534	33.09
	535	63.94	535	33.09
	536	63.95	536	33.09
	537	63.99	537	33.04
	538	64.02	538	32.98
	539	64.02	539	32.9
	540	64.13	540	32.91
	541	64.11	541	32.95
	542	64.12	542	32.93
	543	64	543	32.93
	544	64.11	544	32.85
	545	64.15	545	32.85
	546	64.14	546	32.85
	547	64.17	547	32.85
	548	64.17	548	32.78
	549	64.27	549	32.76
	550	64.26	550	32.66
	551	64.23	551	32.67
	552	64.23	552	32.68
	553	64.27	553	32.77
	554	64.26	554	32.77
	555	64.36	555	32.65
	556	64.36	556	32.66
	557	64.37	557	32.63
	558	64.48	558	32.64
	559	64.46	559	32.6
	560	64.47	560	32.61
	561	64.48	561	32.49
	562	64.47	562	32.48
	563	64.47	563	32.48
	564	64.48	564	32.5
	565	64.52	565	32.47
	566	64.52	566	32.47
	567	64.52	567	32.43
	568	64.65	568	32.44
	569	64.67	569	32.4
	570	64.67	570	32.33
	571	64.72	571	32.31
	572	64.71	572	32.31
	573	64.73	573	32.29
	574	64.73	574	32.28
	575	64.73	575	32.26
	576	64.74	576	32.27
	577	64.74	577	32.19
	578	64.73	578	32.16
	579	64.82	579	32.14
	580	64.83	580	32
	581	64.82	581	32
	582	64.77	582	32.06
	583	64.82	583	32.04
	584	64.83	584	32.1
	585	64.93	585	32.09
	586	64.93	586	31.98
	587	64.94	587	32
	588	64.96	588	31.92
	589	64.96	589	31.92
	590	64.96	590	31.92
	591	64.96	591	31.87
	592	65.08	592	31.86
	593	65.08	593	31.87
	594	65.07	594	31.87
	595	65.11	595	31.88
	596	65.1	596	31.84
	597	65.1	597	31.7
	598	65.13	598	31.7
	599	65.1	599	31.7
	600	65.11	600	31.7
	601	65.12	601	31.73
	602	65.12	602	31.7
	603	65.22	603	31.72
	604	65.21	604	31.69
	605	65.22	605	31.58
	606	65.23	606	31.57
	607	65.25	607	31.56
	608	65.25	608	31.56
	609	65.26	609	31.57
	610	65.27	610	31.45
	611	65.27	611	31.49
	612	65.28	612	31.5
	613	65.28	613	31.48
	614	65.29	614	31.42
	615	65.3	615	31.42
	616	65.32	616	31.42
	617	65.33	617	31.42
	618	65.38	618	31.42
	619	65.4	619	31.41
	620	65.41	620	31.37
	621	65.45	621	31.39
	622	65.46	622	31.38
	623	65.6	623	31.36
	624	65.57	624	31.25
	625	65.56	625	31.26
	626	65.61	626	31.26
	627	65.5	627	31.26
	628	65.55	628	31.26
	629	65.55	629	31.25
	630	65.54	630	31.24
	631	65.67	631	31.23
	632	65.69	632	31.2
	633	65.66	633	31.11
	634	65.66	634	31.11
	635	65.68	635	31.07
	636	65.66	636	31.07
	637	65.76	637	31.09
	638	65.76	638	31.05
	639	65.74	639	31.08
	640	65.78	640	30.96
	641	65.76	641	30.98
	642	65.76	642	30.99
	643	65.89	643	30.96
	644	65.88	644	30.96
	645	65.85	645	30.96
	646	65.83	646	30.96
	647	65.83	647	30.93
	648	65.84	648	30.9
	649	65.85	649	30.88
	650	65.86	650	30.91
	651	65.86	651	30.89
	652	65.87	652	30.84
	653	65.9	653	30.86
	654	65.98	654	30.86
	655	65.99	655	30.72
	656	65.98	656	30.72
	657	65.98	657	30.73
	658	65.99	658	30.73
	659	66.03	659	30.74
	660	66	660	30.64
	661	65.88	661	30.63
	662	65.98	662	30.68
	663	66.03	663	30.65
	664	66.01	664	30.65
	665	66	665	30.68
	666	66	666	30.64
	667	66.02	667	30.63
	668	66.02	668	30.62
	669	66.15	669	30.59
	670	66.17	670	30.58
	671	66.13	671	30.56
	672	66.11	672	30.44
	673	66.11	673	30.44
	674	66.1	674	30.46
	675	66.12	675	30.45
	676	66.12	676	30.46
	677	66.1	677	30.38
	678	66.14	678	30.39
	679	66.22	679	30.38
	680	66.23	680	30.39
	681	66.24	681	30.39
	682	66.23	682	30.37
	683	66.36	683	30.39
	684	66.36	684	30.37
	685	66.36	685	30.33
	686	66.39	686	30.31
	687	66.37	687	30.26
	688	66.36	688	30.25
	689	66.33	689	30.21
	690	66.35	690	30.21
	691	66.48	691	30.23
	692	66.45	692	30.18
	693	66.45	693	30.21
	694	66.44	694	30.14
	695	66.45	695	30.15
	696	66.46	696	30.15
	697	66.53	697	30.12
	698	66.54	698	30.12
	699	66.55	699	30.12
	700	66.54	700	30.11
	701	66.55	701	30.03
	702	66.56	702	30.04
	703	66.57	703	30.03
	704	66.57	704	30.03
	705	66.56	705	30.07
	706	66.58	706	29.94
	707	66.61	707	29.94
	708	66.63	708	29.94
	709	66.68	709	29.98
	710	66.7	710	29.95
	711	66.7	711	29.94
	712	66.71	712	29.94
	713	66.71	713	29.86
	714	66.65	714	29.87
	715	66.68	715	29.87
	716	66.66	716	29.84
	717	66.69	717	29.84
	718	66.69	718	29.87
	719	66.74	719	29.85
	720	66.82	720	29.7
	721	66.82	721	29.69
	722	66.84	722	29.71
	723	66.85	723	29.8
	724	66.81	724	29.8
	725	66.82	725	29.79
	726	66.82	726	29.79
	727	66.84	727	29.77
	728	66.83	728	29.77
	729	66.84	729	29.68
	730	66.96	730	29.67
	731	66.96	731	29.66
	732	66.96	732	29.66
	733	66.9	733	29.71
	734	66.91	734	29.73
	735	66.92	735	29.73
	736	66.92	736	29.71
	737	66.94	737	29.66
	738	67.03	738	29.63
	739	67.06	739	29.55
	740	67.04	740	29.45
	741	67.04	741	29.52
	742	67.07	742	29.54
	743	67.17	743	29.55
	744	67.18	744	29.55
	745	67.15	745	29.52
	746	67.17	746	29.52
	747	67.17	747	29.51
	748	67.14	748	29.48
	749	67.15	749	29.41
	750	67.15	750	29.4
	751	67.15	751	29.33
	752	67.14	752	29.33
	753	67.15	753	29.33
	754	67.15	754	29.37
	755	67.17	755	29.31
	756	67.16	756	29.33
	757	67.3	757	29.33
	758	67.28	758	29.32
	759	67.27	759	29.28
	760	67.27	760	29.32
	761	67.22	761	29.32
	762	67.23	762	29.32
	763	67.3	763	29.31
	764	67.32	764	29.27
	765	67.31	765	29.27
	766	67.34	766	29.24
	767	67.34	767	29.21
	768	67.43	768	29.2
	769	67.43	769	29.19
	770	67.44	770	29.21
	771	67.43	771	29.21
	772	67.37	772	29.18
	773	67.35	773	29.11
	774	67.35	774	29.09
	775	67.36	775	29.09
	776	67.37	776	29.09
	777	67.39	777	29.08
	778	67.4	778	29.08
	779	67.43	779	29.07
	780	67.44	780	29.07
	781	67.46	781	29.07
	782	67.58	782	29.06
	783	67.46	783	29.05
	784	67.48	784	29.01
	785	67.5	785	28.97
	786	67.52	786	28.98
	787	67.52	787	28.97
	788	67.55	788	28.99
	789	67.56	789	28.99
	790	67.57	790	28.96
	791	67.58	791	28.96
	792	67.65	792	28.95
	793	67.65	793	28.86
	794	67.68	794	28.94
	795	67.65	795	28.93
	796	67.65	796	28.93
	797	67.65	797	28.91
	798	67.65	798	28.91
	799	67.74	799	28.89
	800	67.72	800	28.88
	801	67.63	801	28.87
	802	67.64	802	28.83
	803	67.62	803	28.84
	804	67.69	804	28.84
	805	67.69	805	28.83
	806	67.7	806	28.83
	807	67.71	807	28.82
	808	67.68	808	28.82
	809	67.67	809	28.81
	810	67.69	810	28.8
	811	67.67	811	28.79
	812	67.67	812	28.79
	813	67.81	813	28.76
	814	67.81	814	28.64
	815	67.71	815	28.64
	816	67.71	816	28.67
	817	67.72	817	28.66
	818	67.7	818	28.67
	819	67.79	819	28.68
	820	67.78	820	28.59
	821	67.77	821	28.68
	822	67.76	822	28.7
	823	67.76	823	28.67
	824	67.75	824	28.67
	825	67.85	825	28.65
	826	67.86	826	28.65
	827	67.86	827	28.58
	828	67.75	828	28.58
	829	67.85	829	28.56
	830	67.84	830	28.58
	831	67.84	831	28.58
	832	67.83	832	28.57
	833	67.91	833	28.57
	834	67.9	834	28.57
	835	67.9	835	28.56
	836	67.88	836	28.55
	837	67.95	837	28.43
	838	67.93	838	28.48
	839	67.92	839	28.49
	840	67.92	840	28.44
	841	67.89	841	28.44
	842	67.9	842	28.44
	843	67.86	843	28.45
	844	67.89	844	28.46
	845	67.91	845	28.46
	846	68.03	846	28.46
	847	68	847	28.46
	848	68.02	848	28.44
	849	68.02	849	28.4
	850	68.01	850	28.4
	851	67.97	851	28.4
	852	67.95	852	28.43
	853	68.11	853	28.41
	854	68.08	854	28.32
	855	68.07	855	28.3
	856	68.06	856	28.3
	857	68.02	857	28.34
	858	68.02	858	28.3
	859	68.05	859	28.35
	860	68.04	860	28.35
	861	68.06	861	28.35
	862	68.06	862	28.28
	863	68.03	863	28.3
	864	68.05	864	28.29
	865	68.13	865	28.29
	866	68.12	866	28.21
	867	68.12	867	28.21
	868	68.12	868	28.24
	869	68.13	869	28.24
	870	68.14	870	28.25
	871	68.14	871	28.23
	872	68.11	872	28.23
	873	68.15	873	28.25
	874	68.15	874	28.21
	875	68.15	875	28.21
	876	68.15	876	28.13
	877	68.15	877	28.14
	878	68.15	878	28.14
	879	68.21	879	28.14
	880	68.24	880	28.14
	881	68.16	881	28.08
	882	68.17	882	28.1
	883	68.17	883	28.11
	884	68.17	884	28.12
	885	68.17	885	28.15
	886	68.16	886	28.12
	887	68.19	887	28.12
	888	68.11	888	28.09
	889	68.13	889	28.15
	890	68.13	890	28.11
	891	68.17	891	28.11
	892	68.24	892	28.1
	893	68.24	893	28.09
	894	68.23	894	28.08
	895	68.22	895	28.07
	896	68.21	896	28.07
	897	68.2	897	28.07
	898	68.18	898	27.97
	899	68.22	899	27.98
	900	68.29	900	27.99
	901	68.26	901	27.99
	902	68.26	902	27.96
	903	68.28	903	27.96
	904	68.26	904	27.97
	905	68.28	905	27.97
	906	68.28	906	27.96
	907	68.27	907	27.95
	908	68.37	908	27.98
	909	68.29	909	27.94
	910	68.29	910	27.97
	911	68.29	911	27.92
	912	68.3	912	27.91
	913	68.28	913	27.94
	914	68.29	914	27.94
	915	68.32	915	27.93
	916	68.3	916	27.89
	917	68.29	917	27.88
	918	68.31	918	27.88
	919	68.29	919	27.87
	920	68.29	920	27.86
	921	68.26	921	27.83
	922	68.27	922	27.83
	923	68.43	923	27.83
	924	68.39	924	27.83
	925	68.4	925	27.83
	926	68.36	926	27.82
	927	68.37	927	27.78
	928	68.33	928	27.79
	929	68.33	929	27.78
	930	68.35	930	27.77
	931	68.34	931	27.83
	932	68.36	932	27.83
	933	68.36	933	27.82
	934	68.31	934	27.81
	935	68.41	935	27.77
	936	68.39	936	27.8
	937	68.35	937	27.75
	938	68.35	938	27.72
	939	68.34	939	27.73
	940	68.4	940	27.73
	941	68.37	941	27.73
	942	68.34	942	27.73
	943	68.32	943	27.72
	944	68.35	944	27.71
	945	68.33	945	27.71
	946	68.39	946	27.72
	947	68.39	947	27.71
	948	68.39	948	27.72
	949	68.42	949	27.7
	950	68.39	950	27.69
	951	68.41	951	27.69
	952	68.41	952	27.66
	953	68.38	953	27.64
	954	68.41	954	27.64
	955	68.42	955	27.54
	956	68.42	956	27.54
	957	68.42	957	27.56
	958	68.39	958	27.57
	959	68.42	959	27.57
	960	68.41	960	27.57
	961	68.42	961	27.6
	962	68.42	962	27.58
	963	68.38	963	27.59
	964	68.51	964	27.6
	965	68.51	965	27.6
	966	68.39	966	27.59
	967	68.39	967	27.58
	968	68.42	968	27.58
	969	68.43	969	27.58
	970	68.4	970	27.57
	971	68.42	971	27.56
	972	68.49	972	27.55
	973	68.46	973	27.54
	974	68.46	974	27.53
	975	68.4
	976	68.43
	977	68.41
	978	68.42
	979	68.45
	980	68.43
	981	68.46
	982	68.46
	983	68.44
	984	68.47
	985	68.46
	986	68.43
	987	68.42
	988	68.43
	989	68.41
	990	68.42
	991	68.42
	992	68.4
	993	68.39
	994	68.41
	995	68.45
	996	68.54
	997	68.51
	998	68.49
	999	68.48
	1000	68.48
	1001	68.47
	1002	68.46
	1003	68.49
	1004	68.49
	1005	68.46
	1006	68.46
	1007	68.48
	1008	68.47
	1009	68.47
	1010	68.49
	1011	68.46
	1012	68.51
	1013	68.54
	1014	68.55
	1015	68.54
	1016	68.57
	1017	68.54
	1018	68.54
	1019	68.54
	1020	68.55
	1021	68.65
	1022	68.62
	1023	68.63
	1024	68.59
	1025	68.57
	1026	68.57
	1027	68.51
	1028	68.53
	1029	68.53
	1030	68.57
	1031	68.55
	1032	68.53
	1033	68.55
	1034	68.59
	1035	68.59
	1036	68.58
	1037	68.59
	1038	68.59
	1039	68.62
	1040	68.59
	1041	68.59
	1042	68.62
	1043	68.62
	1044	68.62
	1045	68.59
	1046	68.6
	1047	68.62
	1048	68.6
	1049	68.62
	1050	68.61
	1051	68.72
	1052	68.72
	1053	68.73
	1054	68.6
	1055	68.63
	1056	68.62
	1057	68.63
	1058	68.64
	1059	68.65
	1060	68.66
	1061	68.66
	1062	68.69
	1063	68.64
	1064	68.66
	1065	68.66
	1066	68.65
	1067	68.65
	1068	68.68
	1069	68.65
	1070	68.65
	1071	68.68
	1072	68.67
	1073	68.67
	1074	68.69
	1075	68.68
	1076	68.69
	1077	68.7
	1078	68.7
	1079	68.7
	1080	68.79
	1081	68.79
	1082	68.67
	1083	68.8
	1084	68.84
	1085	68.81
	1086	68.81
	1087	68.81
	1088	68.72
	1089	68.72
	1090	68.75
	1091	68.8
	1092	68.82
	1093	68.82
	1094	68.82
	1095	68.81
	1096	68.81
	1097	68.84
	1098	68.8
	1099	68.78
	1100	68.79
	1101	68.78
	1102	68.79
	1103	68.78
	1104	68.8
	1105	68.8
	1106	68.81
	1107	68.8
	1108	68.85
	1109	68.83
	1110	68.83
	1111	68.84
	1112	68.84
	1113	68.84
	1114	68.85
	1115	68.84
	1116	68.83
	1117	68.84
	1118	68.85
	1119	68.85
	1120	68.86
	1121	68.91
	1122	68.91
	1123	68.92
	1124	68.91
	1125	68.93
	1126	68.91
	1127	68.91
	1128	68.91
	1129	68.9
	1130	68.88
	1131	68.88
	1132	68.89
	1133	68.88
	1134	68.88
	1135	68.87
	1136	68.87
	1137	68.95
	1138	68.93
	1139	68.92
	1140	68.92
	1141	68.92
	1142	68.92
	1143	68.87
	1144	68.98
	1145	68.98
	1146	68.97
	1147	68.98
	1148	68.97
	1149	68.97
	1150	68.96
	1151	68.88
	1152	68.89
	1153	68.89
	1154	68.86
	1155	68.91
	1156	68.96
	1157	68.96
	1158	68.96
	1159	68.97
	1160	68.96
	1161	68.95
	1162	68.93
	1163	68.92
	1164	68.89
	1165	68.9
	1166	68.91
	1167	68.91
	1168	68.92
	1169	68.92
	1170	68.93
	1171	68.98
	1172	68.98
	1173	68.97
	1174	68.98
	1175	68.95
	1176	68.95
	1177	68.95
	1178	68.98
	1179	68.98
	1180	68.96
	1181	68.95
	1182	68.95
	1183	68.94
	1184	68.94
	1185	68.93
	1186	68.85
	1187	68.94
	1188	68.97
	1189	68.96
	1190	68.91
	1191	68.9
	1192	68.88
	1193	68.88
	1194	68.84
	1195	68.9
	1196	68.9
	1197	68.92
	1198	68.93
	1199	68.93
	1200	68.92
	1201	68.91
	1202	68.91
	1203	68.92
	1204	69
	1205	68.94
	1206	68.96
	1207	68.96
	1208	68.97
	1209	68.94
	1210	68.96
	1211	68.96
	1212	68.95
	1213	68.78
	1214	68.62
	1215	68.45
	1216	68.29
	1217	68.12
	1218	67.96
	1219	67.79
	1220	67.62
	1221	67.46
	1222	67.29
	1223	67.13
	1224	66.96
	1225	66.79
	1226	66.63
	1227	66.46
	1228	66.3
	1229	66.13
	1230	65.97
	1231	65.8
	1232	65.63
	1233	65.47
	1234	65.3
	1235	65.14
	1236	64.97
	1237	64.81
	1238	64.64
	1239	64.47
	1240	64.31
	1241	64.14
	1242	63.98
	1243	63.81
	1244	63.64
	1245	63.48
	1246	63.31
	1247	63.15
	1248	62.98
	1249	62.82
	1250	62.65
	1251	62.48
	1252	62.32
	1253	62.15
	1254	61.99
	1255	61.82
	1256	61.65
	1257	61.49
	1258	61.32
	1259	61.16
	1260	60.99
	1261	60.83
	1262	60.66
	1263	60.55
	1264	60.42
	1265	60.42
	1266	60.24
	1267	60.09
	1268	59.96
	1269	59.8
	1270	59.62
	1271	59.63
	1272	59.37
	1273	59.27
	1274	59.27
	1275	59.03
	1276	58.9
	1277	58.78
	1278	58.65
	1279	58.54
	1280	58.37
	1281	58.33
	1282	58.16
	1283	58.04
	1284	58.04
	1285	57.82
	1286	57.68
	1287	57.6
	1288	57.63
	1289	57.35
	1290	57.33
	1291	57.11
	1292	56.98
	1293	56.98
	1294	56.93
	1295	56.68
	1296	56.58
	1297	56.42
	1298	56.31
	1299	56.21
	1300	56.17
	1301	55.98
	1302	55.98
	1303	55.93
	1304	55.72
	1305	55.54
	1306	55.53
	1307	55.33
	1308	55.16
	1309	55.15
	1310	55.08
	1311	55.08
	1312	54.89
	1313	54.77
	1314	54.76
	1315	54.57
	1316	54.56
	1317	54.38
	1318	54.36
	1319	54.19
	1320	54.19
	1321	53.99
	1322	53.8
	1323	53.79
	1324	53.63
	1325	53.63
	1326	53.42
	1327	53.42
	1328	53.18
	1329	53.18
	1330	53.19
	1331	52.95
	1332	52.95
	1333	52.67
	1334	52.67
	1335	52.52
	1336	52.5
	1337	52.31
	1338	52.31
	1339	52.2
	1340	52.2
	1341	52
	1342	52.01
	1343	51.99
	1344	51.72
	1345	51.7
	1346	51.54
	1347	51.55
	1348	51.55
	1349	51.42
	1350	51.2
	1351	51.09
	1352	51.06
	1353	50.89
	1354	50.97
	1355	50.79
	1356	50.78
	1357	50.78
	1358	50.49
	1359	50.38
	1360	50.38
	1361	50.27
	1362	50.26
	1363	50.11
	1364	49.99
	1365	49.95
	1366	49.95
	1367	49.74
	1368	49.73
	1369	49.61
	1370	49.64
	1371	49.45
	1372	49.41
	1373	49.25
	1374	49.27
	1375	49.27
	1376	49.07
	1377	49.05
	1378	48.86
	1379	48.83
	1380	48.79
	1381	48.62
	1382	48.61
	1383	48.49
	1384	48.49
	1385	48.34
	1386	48.33
	1387	48.2
	1388	48.03
	1389	48.02
	1390	47.89
	1391	47.88
	1392	47.87
	1393	47.87
	1394	47.69
	1395	47.64
	1396	47.5
	1397	47.5
	1398	47.28
	1399	47.26
	1400	47.16
	1401	47.12
	1402	47.12
	1403	46.97
	1404	46.96
	1405	46.95
	1406	46.69
	1407	46.69
	1408	46.56
	1409	46.56
	1410	46.5
	1411	46.36
	1412	46.36
	1413	46.35
	1414	46.21
	1415	46.23
	1416	46.19
	1417	46
	1418	46.01
	1419	45.82
	1420	45.82
	1421	45.82
	1422	45.81
	1423	45.65
	1424	45.64
	1425	45.38
	1426	45.39
	1427	45.26
	1428	45.26
	1429	45.25
	1430	45.25
	1431	45.09
	1432	45.09
	1433	44.95
	1434	44.98
	1435	44.96
	1436	44.83
	1437	44.78
	1438	44.68
	1439	44.53
	1440	44.53
	1441	44.59
	1442	44.58
	1443	44.4
	1444	44.4
	1445	44.34
	1446	44.18
	1447	44.14
	1448	44.12
	1449	44.12
	1450	44.02
	1451	43.89
	1452	43.89
	1453	43.8
	1454	43.76
	1455	43.6
	1456	43.6
	1457	43.59
	1458	43.59
	1459	43.47
	1460	43.48
	1461	43.34
	1462	43.32
	1463	43.17
	1464	43.16
	1465	43.16
	1466	43.04
	1467	43.04
	1468	43.03
	1469	42.92
	1470	42.9
	1471	42.84
	1472	42.77
	1473	42.73
	1474	42.59
	1475	42.62
	1476	42.62
	1477	42.58
	1478	42.44
	1479	42.44
	1480	42.44
	1481	42.37
	1482	42.19
	1483	42.16
	1484	42.15
	1485	42.15
	1486	42.02
	1487	42.02
	1488	41.94
	1489	41.93
	1490	41.75
	1491	41.76
	1492	41.75
	1493	41.73
	1494	41.73
	1495	41.63
	1496	41.6
	1497	41.58
	1498	41.48
	1499	41.47
	1500	41.47
	1501	41.29
	1502	41.28
	1503	41.28
	1504	41.23
	1505	41.13
	1506	41.09
	1507	40.97
	1508	41.01
	1509	40.97
	1510	40.96
	1511	40.83
	1512	40.83
	1513	40.83
	1514	40.83
	1515	40.77
	1516	40.71
	1517	40.66
	1518	40.65
	1519	40.41
	1520	40.39
	1521	40.39
	1522	40.39
	1523	40.4
	1524	40.25
	1525	40.29
	1526	40.17
	1527	40.19
	1528	40.23
	1529	40.09
	1530	40.09
	1531	40.11
	1532	39.96
	1533	40.01
	1534	39.97
	1535	39.84
	1536	39.86
	1537	39.82
	1538	39.71
	1539	39.71
	1540	39.74
	1541	39.63
	1542	39.62
	1543	39.58
	1544	39.59
	1545	39.57
	1546	39.35
	1547	39.35
	1548	39.35
	1549	39.28
	1550	39.3
	1551	39.26
	1552	39.24
	1553	39.11
	1554	39.14
	1555	39.12
	1556	39.1
	1557	38.98
	1558	38.98
	1559	38.98
	1560	38.86
	1561	38.85
	1562	38.86
	1563	38.81
	1564	38.69
	1565	38.68
	1566	38.71
	1567	38.71
	1568	38.68
	1569	38.58
	1570	38.45
	1571	38.52
	1572	38.5
	1573	38.43
	1574	38.42
	1575	38.38
	1576	38.38
	1577	38.28
	1578	38.27
	1579	38.15
	1580	38.14
	1581	38
	1582	38.03
	1583	38.04
	1584	38
	1585	38
	1586	37.92
	1587	37.89
	1588	37.88
	1589	37.86
	1590	37.84
	1591	37.74
	1592	37.7
	1593	37.72
	1594	37.72
	1595	37.52
	1596	37.52
	1597	37.54
	1598	37.44
	1599	37.45
	1600	37.41
	1601	37.4
	1602	37.39
	1603	37.39
	1604	37.27
	1605	37.23
	1606	37.24
	1607	37.16
	1608	37.15
	1609	37.1
	1610	36.97
	1611	36.93
	1612	36.93
	1613	36.94
	1614	36.8
	1615	36.89
	1616	36.87
	1617	36.87
	1618	36.79
	1619	36.78
	1620	36.76
	1621	36.76
	1622	36.66
	1623	36.62
	1624	36.64
	1625	36.63
	1626	36.45
	1627	36.45
	1628	36.43
	1629	36.28
	1630	36.28
	1631	36.32
	1632	36.32
	1633	36.18
	1634	36.23
	1635	36.23
	1636	36.22
	1637	36.13
	1638	36.13
	1639	36.13
	1640	36.12
	1641	36.11
	1642	35.96
	1643	35.99
	1644	35.95
	1645	35.96
	1646	35.82
	1647	35.85
	1648	35.85
	1649	35.84
	1650	35.82
	1651	35.73
	1652	35.74
	1653	35.72
	1654	35.74
	1655	35.62
	1656	35.59
	1657	35.58
	1658	35.58
	1659	35.45
	1660	35.44
	1661	35.43
	1662	35.42
	1663	35.26
	1664	35.29
	1665	35.29
	1666	35.27
	1667	35.27
	1668	35.27
	1669	35.14
	1670	35.06
	1671	35.07
	1672	35.06
	1673	35.06
	1674	35.05
	1675	34.94
	1676	34.94
	1677	34.98
	1678	34.95
	1679	34.93
	1680	34.92
	1681	34.85
	1682	34.84
	1683	34.83
	1684	34.81
	1685	34.79
	1686	34.79
	1687	34.68
	1688	34.67
	1689	34.63
	1690	34.62
	1691	34.62
	1692	34.63
	1693	34.5
	1694	34.5
	1695	34.5
	1696	34.49
	1697	34.41
	1698	34.4
	1699	34.38
	1700	34.27
	1701	34.26
	1702	34.27
	1703	34.18
	1704	34.18
	1705	34.17
	1706	34.17
	1707	34.05
	1708	34.07
	1709	34.07
	1710	34.06
	1711	34.05
	1712	33.98
	1713	33.98
	1714	33.98
	1715	33.97
	1716	33.95
	1717	33.92
	1718	33.81
	1719	33.81
	1720	33.67
	1721	33.67
	1722	33.67
	1723	33.68
	1724	33.69
	1725	33.69
	1726	33.58
	1727	33.58
	1728	33.58
	1729	33.57
	1730	33.57
	1731	33.57
	1732	33.53
	1733	33.42
	1734	33.42
	1735	33.4
	1736	33.39
	1737	33.37
	1738	33.36
	1739	33.29
	1740	33.29
	1741	33.26
	1742	33.25
	1743	33.23
	1744	33.11
	1745	33.1
	1746	33.09
	1747	33.09
	1748	33.09
	1749	33.04
	1750	32.98
	1751	32.9
	1752	32.91
	1753	32.95
	1754	32.93
	1755	32.93
	1756	32.85
	1757	32.85
	1758	32.85
	1759	32.85
	1760	32.78
	1761	32.76
	1762	32.66
	1763	32.67
	1764	32.68
	1765	32.77
	1766	32.77
	1767	32.65
	1768	32.66
	1769	32.63
	1770	32.64
	1771	32.6
	1772	32.61
	1773	32.49
	1774	32.48
	1775	32.48
	1776	32.5
	1777	32.47
	1778	32.47
	1779	32.43
	1780	32.44
	1781	32.4
	1782	32.33
	1783	32.31
	1784	32.31
	1785	32.29
	1786	32.28
	1787	32.26
	1788	32.27
	1789	32.19
	1790	32.16
	1791	32.14
	1792	32
	1793	32
	1794	32.06
	1795	32.04
	1796	32.1
	1797	32.09
	1798	31.98
	1799	32
	1800	31.92
	1801	31.92
	1802	31.92
	1803	31.87
	1804	31.86
	1805	31.87
	1806	31.87
	1807	31.88
	1808	31.84
	1809	31.7
	1810	31.7
	1811	31.7
	1812	31.7
	1813	31.73
	1814	31.7
	1815	31.72
	1816	31.69
	1817	31.58
	1818	31.57
	1819	31.56
	1820	31.56
	1821	31.57
	1822	31.45
	1823	31.49
	1824	31.5
	1825	31.48
	1826	31.42
	1827	31.42
	1828	31.42
	1829	31.42
	1830	31.42
	1831	31.41
	1832	31.37
	1833	31.39
	1834	31.38
	1835	31.36
	1836	31.25
	1837	31.26
	1838	31.26
	1839	31.26
	1840	31.26
	1841	31.25
	1842	31.24
	1843	31.23
	1844	31.2
	1845	31.11
	1846	31.11
	1847	31.07
	1848	31.07
	1849	31.09
	1850	31.05
	1851	31.08
	1852	30.96
	1853	30.98
	1854	30.99
	1855	30.96
	1856	30.96
	1857	30.96
	1858	30.96
	1859	30.93
	1860	30.9
	1861	30.88
	1862	30.91
	1863	30.89
	1864	30.84
	1865	30.86
	1866	30.86
	1867	30.72
	1868	30.72
	1869	30.73
	1870	30.73
	1871	30.74
	1872	30.64
	1873	30.63
	1874	30.68
	1875	30.65
	1876	30.65
	1877	30.68
	1878	30.64
	1879	30.63
	1880	30.62
	1881	30.59
	1882	30.58
	1883	30.56
	1884	30.44
	1885	30.44
	1886	30.46
	1887	30.45
	1888	30.46
	1889	30.38
	1890	30.39
	1891	30.38
	1892	30.39
	1893	30.39
	1894	30.37
	1895	30.39
	1896	30.37
	1897	30.33
	1898	30.31
	1899	30.26
	1900	30.25
	1901	30.21
	1902	30.21
	1903	30.23
	1904	30.18
	1905	30.21
	1906	30.14
	1907	30.15
	1908	30.15
	1909	30.12
	1910	30.12
	1911	30.12
	1912	30.11
	1913	30.03
	1914	30.04
	1915	30.03
	1916	30.03
	1917	30.07
	1918	29.94
	1919	29.94
	1920	29.94
	1921	29.98
	1922	29.95
	1923	29.94
	1924	29.94
	1925	29.86
	1926	29.87
	1927	29.87
	1928	29.84
	1929	29.84
	1930	29.87
	1931	29.85
	1932	29.7
	1933	29.69
	1934	29.71
	1935	29.8
	1936	29.8
	1937	29.79
	1938	29.79
	1939	29.77
	1940	29.77
	1941	29.68
	1942	29.67
	1943	29.66
	1944	29.66
	1945	29.71
	1946	29.73
	1947	29.73
	1948	29.71
	1949	29.66
	1950	29.63
	1951	29.55
	1952	29.45
	1953	29.52
	1954	29.54
	1955	29.55
	1956	29.55
	1957	29.52
	1958	29.52
	1959	29.51
	1960	29.48
	1961	29.41
	1962	29.4
	1963	29.33
	1964	29.33
	1965	29.33
	1966	29.37
	1967	29.31
	1968	29.33
	1969	29.33
	1970	29.32
	1971	29.28
	1972	29.32
	1973	29.32
	1974	29.32
	1975	29.31
	1976	29.27
	1977	29.27
	1978	29.24
	1979	29.21
	1980	29.2
	1981	29.19
	1982	29.21
	1983	29.21
	1984	29.18
	1985	29.11
	1986	29.09
	1987	29.09
	1988	29.09
	1989	29.08
	1990	29.08
	1991	29.07
	1992	29.07
	1993	29.07
	1994	29.06
	1995	29.05
	1996	29.01
[truncated: 190 more rows]
