# Supplementary material for: Pt nanoshells with a high NIR-II photothermal conversion efficiency mediates multimodal neuromodulation against ventricular arrhythmias
Source: Nat Commun. 2024 Jul 28;15:6362. doi: 10.1038/s41467-024-50557-w (PMC11284209; doi:10.1038/s41467-024-50557-w)
Supplement: Supplementary file 4 — Source Data [file 41467_2024_50557_MOESM4_ESM.zip › Source Data/Fig. 3.xlsx]

## Sheet: Figure 3c
Figure 3c			Western blotting for TRPV1 and TREK1 from HT-22 and HEK293T cells.
Repeat 4 times

## Sheet: Figure 3d
Figure 3d
TRPV1 responsive cells (%)		PtNP-shell(+)
		data 1	data 2	data 3	data 4	data 5	data 6
	Laser off	5	4	6	10	4	3
	Laser on	55	61	54	50	49	65
		PtNP-shell(-)
		data 1	data 2	data 3	data 4	data 5	data 6
	Laser off	2	4	8	5	9	3
	Laser on	3	6	10	5	8	6

## Sheet: Figure 3e
Figure 3e	ΔF/F of TRPV1
time（s）	PtNP-shell(+)							PtNP-shell(-)
	data 1	data 2	data 3	data 4	data 5	data 6		data 1	data 2	data 3	data 4	data 5	data 6
0	0	0	0	0	0	0		0	0	0	0	0	0
3	-0.0165	-0.0185	-0.018	-0.0185	0.0865	0.0475		0.00725	-0.0435	0.01225	0.0415833	-0.011	-0.0278333
6	-0.0345	-0.037	-0.038	-0.051	0.0525	0.0315		0.00225	-0.04775	0.00775	0.0375833	-0.0138333	-0.031
9	-0.02535	-0.095	-0.0465	-0.095	0.012	0.0745		0.000916667	-0.0495833	0.00758333	0.0364167	-0.0151667	-0.032
12	-0.02715	-0.064	-0.013	-0.0855	0.029	0.0415		-0.00183333	-0.0521667	0.00475	0.03175	-0.0188333	-0.03525
15	-0.0305	-0.0705	-0.0077	-0.125	0.0405	0.0005		-0.00475	-0.0549167	0.00166667	0.0301667	-0.0206667	-0.0365833
18	-0.0336	-0.078	-0.00845	-0.1295	0.087	-0.0035		-0.00583333	-0.05575	0.00075	0.0269167	-0.023	-0.0383333
21	-0.03385	-0.0805	-0.0088	-0.095	-0.069	-0.0075		-0.00883333	-0.0584167	-0.00166667	0.0245833	-0.025	-0.0408333
24	-0.0343	-0.0855	-0.0093	-0.081	-0.062	-0.0005		-0.0113333	-0.06175	-0.00308333	0.02175	-0.02725	-0.0430833
27	-0.0328	-0.073	-0.008	-0.135	-0.0665	-0.0025		-0.0136667	-0.0631667	-0.00491667	0.0193333	-0.0298333	-0.0445833
30	-0.0357	-0.05265	-0.0108	-0.125	-0.1035	-0.0415		-0.0145	-0.0648333	-0.00758333	0.0194167	-0.0296667	-0.04325
33	-0.0391	-0.0559	-0.014	-0.1017	-0.0275	-0.068		-0.0159167	-0.06525	-0.00958333	0.0161667	-0.0325833	-0.0461667
36	-0.04095	-0.0579	-0.0158	-0.10395	-0.01825	-0.09		-0.0188333	-0.0683333	-0.0104167	0.0125	-0.0354167	-0.0488333
39	-0.04325	-0.0635	-0.01805	-0.1054	-0.0193	-0.053		-0.0201667	-0.0695833	-0.0124167	0.0120833	-0.0356667	-0.0479167
42	-0.044	-0.0607	-0.0187	-0.10665	-0.02035	-0.064		-0.02175	-0.0713333	-0.0143333	0.00908333	-0.0385833	-0.05
45	-0.0453	-0.06195	-0.01995	-0.10825	-0.082	-0.0795		-0.0236667	-0.0725	-0.01575	0.009	-0.0385833	-0.0494167
48	-0.04625	-0.06295	-0.0209	-0.09726	-0.07295	-0.04475		-0.0245	-0.0733333	-0.0173333	0.00583333	-0.0408333	-0.0524167
51	-0.0485	-0.065	-0.0229	-0.14253	-0.1095	-0.0155		-0.0281667	-0.076	-0.0193333	0.00208333	-0.0444167	-0.0563333
54	-0.0512	-0.06745	-0.0253	-0.14279	-0.0772	-0.0415		-0.0321667	-0.0803333	-0.0198333	-0.00341667	-0.0476667	-0.06125
57	-0.05295	-0.06905	-0.02685	-0.132985	-0.0787	-0.0105		-0.0375833	-0.0843333	-0.0205	-0.00725	-0.0499167	-0.065
60	-0.05485	-0.071	-0.02845	-0.11895	-0.08045	-0.005		-0.04225	-0.0886667	-0.02225	-0.0106667	-0.0530833	-0.068
63	-0.04165	-0.07295	-0.03025	-0.1207	-0.08175	-0.0475		-0.045	-0.091	-0.0239167	-0.014	-0.05525	-0.07
66	-0.04177	-0.07405	-0.0312	-0.12185	-0.0826	-0.1095		-0.047	-0.0930833	-0.02525	-0.01725	-0.0579167	-0.0723333
69	-0.041835	-0.07475	-0.0318	-0.1095	-0.08305	-0.1625		-0.05075	-0.0960833	-0.0268333	-0.0196667	-0.0593333	-0.0744167
72	-0.0419	-0.0755	-0.03235	-0.1234	-0.0839	-0.1225		-0.0526667	-0.0970833	-0.0280833	-0.02075	-0.0606667	-0.0749167
75	-0.041985	-0.0761	-0.021	0.2785	0.27	0.535		-0.0545	-0.09925	-0.03025	-0.0231667	-0.062	-0.0768333
78	0.4145	0.37	0.321	0.3375	0.3395	0.6095		-0.0574167	-0.10175	-0.03225	-0.0278333	-0.0655	-0.0805
81	0.3935	0.3485	0.303	0.337	0.338	0.61		-0.0609167	-0.104583	-0.03225	-0.031	-0.068	-0.0833333
84	0.3845	0.342	0.2955	0.3135	0.3185	0.5855		-0.0659167	-0.108333	-0.0346667	-0.0363333	-0.0714167	-0.0879167
87	0.3675	0.328	0.289	0.31	0.3165	0.584		-0.0696667	-0.111333	-0.03675	-0.0390833	-0.0736667	-0.0896667
90	0.3705	0.3295	0.288	0.332	0.3315	0.6065		-0.0731667	-0.113667	-0.03925	-0.0425833	-0.0765	-0.0926667
93	0.406	0.364	0.323	0.379	0.371	0.6575		-0.0746667	-0.11525	-0.03975	-0.0439167	-0.07775	-0.0943333
96	0.4245	0.3745	0.334	0.3525	0.3495	0.625		-0.0770833	-0.11775	-0.042	-0.0475	-0.08	-0.0966667
99	0.408	0.3635	0.3255	0.3455	0.3425	0.6165		-0.0795	-0.119083	-0.0439167	-0.04525	-0.0785833	-0.0939167
102	0.373	0.331	0.295	0.3065	0.311	0.575		-0.0735	-0.1155	-0.0435833	-0.0389167	-0.074	-0.0869167
105	0.333	0.2965	0.265	0.2825	0.289	0.5415		-0.0703333	-0.112833	-0.0445833	-0.03925	-0.0743333	-0.087
108	0.301	0.2745	0.2445	0.24	0.249	0.4835		-0.0701667	-0.113083	-0.0463333	-0.0386667	-0.074	-0.08525
111	0.2445	0.2225	0.188	0.1925	0.205	0.4095		-0.069	-0.111917	-0.0469167	-0.03925	-0.0746667	-0.0851667
114	0.1735	0.161	0.1315	0.134	0.157	0.34		-0.0704167	-0.113583	-0.0483333	-0.0390833	-0.0753333	-0.0850833
117	0.1055	0.104	0.0795	0.074	0.1125	0.2705		-0.0705	-0.113333	-0.0491667	-0.0409167	-0.0765	-0.0864167
120	0.0525	0.056	0.037	0.0355	0.0785	0.217		-0.0711667	-0.113167	-0.05	-0.0411667	-0.0763333	-0.0858333
123	0.012	0.0235	0.0085	-0.001	0.0495	0.173		-0.0706667	-0.113833	-0.0516667	-0.042	-0.07775	-0.0861667
126	-0.0265	-0.011	-0.0245	-0.036	0.023	0.1395		-0.0721667	-0.114333	-0.0525833	-0.0418333	-0.07775	-0.0851667
129	-0.057	-0.0415	-0.0535	-0.0615	0.0035	0.111		-0.0721667	-0.114333	-0.05325	-0.0441667	-0.0801667	-0.0875
132	-0.0385	-0.027	-0.039	-0.0135	0.041	0.166		-0.0743333	-0.116583	-0.05575	-0.04425	-0.0801667	-0.08725
135	-0.0225	-0.0165	-0.0305	-0.0315	0.027	0.1545		-0.0753333	-0.116667	-0.0575833	-0.0451667	-0.0808333	-0.0876667
138	-0.0265	-0.0255	-0.0365	-0.031	0.031	0.1625		-0.0765	-0.117833	-0.05775	-0.0465833	-0.0821667	-0.0880833
141	-0.0197	-0.041	-0.04	-0.0205	0.0835	0.0475		-0.0759167	-0.117667	-0.0578333	-0.0459167	-0.0818333	-0.0869167
144	-0.0195	-0.0195	-0.021	-0.0265	0.0785	-0.0045		-0.07575	-0.117333	-0.0596667	-0.0471667	-0.083	-0.0881667
147	-0.0345	-0.037	-0.039	-0.045	0.0615	0.0315		-0.0771667	-0.118417	-0.06025	-0.04775	-0.0835833	-0.088
150	0.0025	-0.053	-0.0555	-0.063	0.046	0.019		-0.0766667	-0.118083	-0.0620833	-0.048	-0.08325	-0.0874167
153	-0.0222	-0.0685	-0.072	-0.0755	0.0355	0.059		-0.0771667	-0.118667	-0.06275	-0.0505	-0.0855833	-0.0895833
156	-0.0228	-0.0765	-0.0785	-0.0785	0.0335	0.0575		-0.08125	-0.121833	-0.0643333	-0.0515833	-0.0863333	-0.09025
159	-0.02235	-0.0695	-0.071	-0.05	0.0575	0.024		-0.0815833	-0.122083	-0.06525	-0.0525	-0.08675	-0.0901667

## Sheet: Figure 3f
Figure 3f
TREK1 responsive cells (%)		PtNP-shell(+)
		data 1	data 2	data 3	data 4	data 5	data 6
	Laser off	80	70	75	82	85	88
	Laser on	20	15	11	18	8	22
		PtNP-shell(-)
		data 1	data 2	data 3	data 4	data 5	data 6
	Laser off	90	65	70	80	85	88
	Laser on	70	66	78	55	69	75

## Sheet: Figure 3g
Figure 3g	ΔF/F of TREK1
time（s）	PtNP-shell(+)							PtNP-shell(-)
	data 1	data 2	data 3	data 4	data 5	data 6		data 1	data 2	data 3	data 4	data 5	data 6
0	0	0	0	0	0	0		0	0	0	0	0	0
3	-0.0292	-0.0052	0.0382	0.001	-0.0016	0.029		-0.0015	0.0599167	0.00241667	0.0581667	0.0250833	0.062
6	-0.0278	-0.0336	0.0126	-0.0188	-0.0328	-0.0028		-0.00533333	0.05625	-0.00108333	0.05325	0.0210833	0.0589167
9	-0.03072	-0.0588	-0.0078	-0.0338	-0.0398	-0.029		-0.00775	0.05275	-0.00383333	0.0468333	0.01475	0.053
12	-0.03268	-0.076	-0.0226	-0.0418	-0.0346	-0.0478		-0.0135	0.0465	-0.00958333	0.0406667	0.01025	0.0485
15	-0.0346	-0.0524	-0.01752	-0.0512	-0.0332	-0.0654		-0.0153333	0.04475	-0.0114167	0.0365	0.00633333	0.0456667
18	-0.03636	-0.0482	-0.0186	-0.0376	-0.0286	-0.0826		-0.0188333	0.0404167	-0.015	0.0345833	0.00183333	0.0439167
21	-0.03784	-0.0402	-0.0292	-0.0412	-0.041	-0.0946		-0.0216667	0.0375833	-0.0185833	0.0283333	-0.00266667	0.0391667
24	-0.0389	-0.03	-0.0192	-0.049	-0.035	-0.089		-0.0258333	0.0330833	-0.0218333	0.0276667	-0.00475	0.039
27	-0.0405	-0.05926	-0.02262	-0.0558	-0.0276	-0.0822		-0.02425	0.035	-0.0204167	0.02575	-0.00825	0.03575
30	-0.04156	-0.0522	-0.04348	-0.039	-0.037	-0.0738		-0.0275833	0.0308333	-0.0236667	0.0235	-0.01125	0.0335
33	-0.0428	-0.0418	-0.04454	-0.0428	-0.0464	-0.084		-0.0329167	0.02375	-0.03	0.0115833	-0.0165833	0.0245
36	-0.04356	-0.04188	-0.04542	-0.0456	-0.058	-0.0928		-0.0390833	0.0173333	-0.0344167	0.01175	-0.0168333	0.0241667
39	-0.038068	-0.04236	-0.02608	-0.0452	-0.0374	-0.1		-0.0384167	0.0174167	-0.0343333	0.00808333	-0.0199167	0.0211667
42	-0.0348	-0.0431	-0.0106	-0.0508	-0.05	-0.0916		-0.04275	0.0119167	-0.0380833	0.002	-0.0244167	0.0171667
45	-0.034	-0.04388	-0.0279	-0.053	-0.062	-0.08292		-0.04575	0.00883333	-0.0419167	0.0015	-0.0268333	0.01675
48	-0.0388	-0.04456	-0.0286	-0.0562	-0.048	-0.08396		-0.0445833	0.0105833	-0.04	0.0015	-0.0293333	0.01575
51	-0.0358	-0.04494	-0.0306	-0.04756	-0.04686	-0.08368		-0.0405	0.0151667	-0.0365833	0.00216667	-0.0299167	0.01625
54	-0.03808	-0.0439	-0.0346	-0.0404	-0.04634	-0.0835		-0.0444167	0.00958333	-0.041	-0.00208333	-0.0321667	0.0125
57	-0.0558	-0.0445	-0.0406	-0.0386	-0.04672	-0.08394		-0.0486667	0.00475	-0.0463333	-0.0101667	-0.0364167	0.00691667
60	-0.058	-0.04474	-0.023	-0.04808	-0.06768	-0.08476		-0.0539167	-0.00166667	-0.0509167	-0.0124167	-0.0368333	0.005
63	-0.0638	-0.04522	-0.048	-0.04836	-0.06788	-0.08484		-0.0561667	-0.00558333	-0.0545	-0.0141667	-0.0374167	0.00558333
66	-0.0602	-0.0449	-0.0486	-0.04766	-0.06674	-0.08378		-0.0568333	-0.00641667	-0.0551667	-0.01575	-0.0400833	0.00325
69	-0.0408	-0.04278	-0.026	-0.062	-0.0786	-0.0776		-0.0595833	-0.0100833	-0.0588333	-0.0204167	-0.0411667	0.000833333
72	0.0272	-0.05672	-0.0266	-0.0064	-0.0794	-0.0802		-0.063	-0.0143333	-0.0629167	-0.0231667	-0.0424167	-0.00141667
75	0.1152	-0.0488	-0.0026	-0.006	-0.024	-0.0274		-0.066	-0.0184167	-0.0659167	-0.024	-0.0444167	-0.00241667
78	0.1568	-0.0046	0.1192	-0.0094	0.022	0.02		-0.066	-0.0195	-0.06775	-0.0268333	-0.04425	-0.00266667
81	0.1912	0.0166	0.122	-0.0128	0.035	0.0344		-0.0689167	-0.0238333	-0.071	-0.02725	-0.0443333	-0.00233333
84	0.1984	0.0172	0.1082	-0.023	0.0328	0.0312		-0.0663333	-0.0211667	-0.0703333	-0.0261667	-0.0444167	-0.00125
87	0.1824	0.0016	0.0866	-0.0362	0.0172	0.012		-0.0658333	-0.0206667	-0.0711667	-0.0271667	-0.0470833	-0.00183333
90	0.1584	-0.0206	0.0612	-0.0662	-0.0184	-0.0256		-0.0643333	-0.01925	-0.0700833	-0.0243333	-0.0444167	0.000916667
93	0.1248	-0.051	0.0352	-0.087	-0.0494	-0.0576		-0.0634167	-0.0185	-0.0699167	-0.0211667	-0.04325	0.00391667
96	0.1362	-0.0784	0.012	-0.1104	-0.0814	-0.0912		-0.0591667	-0.01325	-0.0656667	-0.0173333	-0.0433333	0.00641667
99	0.1272	-0.1064	-0.015	-0.13	-0.1106	-0.1222		-0.0559167	-0.00925	-0.0628333	-0.0150833	-0.0435833	0.00741667
102	-0.1606	-0.1302	-0.1846	-0.1454	-0.1314	-0.1474		-0.05375	-0.00575	-0.06	-0.013	-0.0458333	0.00916667
105	-0.1928	-0.156	-0.2534	-0.1768	-0.1738	-0.185		-0.0501667	-0.000416667	-0.05575	-0.00991667	-0.0449167	0.011
108	-0.228	-0.186	-0.2696	-0.2032	-0.2086	-0.2178		-0.04825	0.00175	-0.05475	-0.00691667	-0.04775	0.013
111	-0.259	-0.212	-0.286	-0.2284	-0.2428	-0.2514		-0.0431667	0.00891667	-0.04875	-0.004	-0.0471667	0.0149167
114	-0.2902	-0.2374	-0.304	-0.251	-0.2764	-0.2852		-0.0416667	0.0103333	-0.0479167	-0.00416667	-0.0488333	0.0151667
117	-0.3206	-0.2636	-0.3236	-0.2712	-0.3054	-0.3132		-0.0413333	0.011	-0.0479167	-0.00758333	-0.0510833	0.012
120	-0.3482	-0.2918	-0.345	-0.2934	-0.3374	-0.3454		-0.0373333	0.0176667	-0.0413333	0.00308333	-0.0543333	0.02
123	-0.3726	-0.3148	-0.364	-0.3128	-0.363	-0.3684		-0.0295	0.0300833	-0.03225	0.00541667	-0.0565833	0.0215
126	-0.3976	-0.3364	-0.3814	-0.3328	-0.3902	-0.393		-0.0278333	0.0325833	-0.0301667	0.00366667	-0.0583333	0.02
129	-0.4184	-0.3572	-0.3974	-0.3538	-0.4152	-0.4176		-0.0290833	0.0310833	-0.0311667	0.0045	-0.0618333	0.0215833
132	-0.444	-0.381	-0.4154	-0.3796	-0.4508	-0.4498		-0.0223333	0.0406667	-0.02375	0.00858333	-0.06475	0.02475
135	-0.4808	-0.412	-0.4332	-0.4106	-0.491	-0.4866		-0.0155	0.0519167	-0.0145833	0.01	-0.0711667	0.0245
138	-0.5204	-0.443	-0.448	-0.4374	-0.5294	-0.52		-0.016	0.0531667	-0.0138333	0.008	-0.0731667	0.0235
141	-0.558	-0.4728	-0.465	-0.4664	-0.5668	-0.5542		-0.0144167	0.0545833	-0.0128333	0.00866667	-0.074	0.0238333
144	-0.5926	-0.5004	-0.4802	-0.489	-0.5982	-0.583		-0.01425	0.05575	-0.0120833	0.00808333	-0.0768333	0.0234167
147	-0.626	-0.5268	-0.494	-0.5194	-0.6356	-0.618		-0.01375	0.0581667	-0.0100833	0.0075	-0.0805	0.0230833
150	-0.6552	-0.5496	-0.5074	-0.5364	-0.6602	-0.6394		-0.0116667	0.0611667	-0.008	0.00658333	-0.0845833	0.0238333
153	-0.678	-0.569	-0.5204	-0.5546	-0.6848	-0.662		-0.00916667	0.0654167	-0.0045	0.00391667	-0.089	0.0211667
156	-0.6994	-0.5888	-0.534	-0.57	-0.7036	-0.6806		-0.00891667	0.06575	-0.00483333	0.00483333	-0.0883333	0.0214167
159	-0.718	-0.6038	-0.5458	-0.5846	-0.7222	-0.6988		-0.0116667	0.0621667	-0.00808333	0.0025	-0.0865	0.01975

## Sheet: Figure 3h
Figure 3h
CCK 8 assay
	Concentration
	0 μg/mL	10 μg/mL	25 μg/mL	50 μg/mL	100 μg/mL	150 μg/mL	200 μg/mL
cell viability(%)	102.854	97.6502	81.1111	93.8012	89.7608	58.3094	66.1776
	108.351	109.37	91.0684	75.3966	99.6017	69.2125	70.3445
	89.3324	92.9545	104.118	95.5617	90.927	61.3277	61.3888
	99.1015	87.1706	88.2399	101.798	96.5717	38.4881	72.8566
	100.355	80.4983	94.197	85.6164	56.2897	75.8544	29.9481
	101.125	101.356	100.15	97.4368	67.1072	45.1653	26.1856

## Sheet: Figure 3i
Figure 3i
CCK 8 assay	0.75 W/cm2
	laser duration
	0	30 s	60 s	90 s
cell viability(%)	88.4223	93.5896	91.8373	74.1523
	96.6202	83.391	85.6699	97.2493
	90.9861	95.6768	92.0434	79.6728
	87.0388	86.4384	89.2367	86.7461
	101.798	100.26	81.0903	88.2801
	94.9732	90.8711	86.9755	82.2201

## Sheet: Figure 3j
Figure 3j
CCK 8 assay	1 W/cm2
	laser duration
	0	30s	60s	90s
cell viability(%)	87.4933	98.278	97.1651	73.6731
	88.3159	79.7775	98.518	89.9731
	98.8319	91.2643	88.0093	93.2085
	90.0841	91.4006	83.3219	78.889
	100.348	90.1528	71.1063	76.2938
	91.0147	94.1747	81.6241	77.4075
