# Supplementary material for: Pt nanoshells with a high NIR-II photothermal conversion efficiency mediates multimodal neuromodulation against ventricular arrhythmias
Source: Nat Commun. 2024 Jul 28;15:6362. doi: 10.1038/s41467-024-50557-w (PMC11284209; doi:10.1038/s41467-024-50557-w)
Supplement: Supplementary file 4 — Source Data [file 41467_2024_50557_MOESM4_ESM.zip › Source Data/Fig. 4.xlsx]

## Sheet: Figure 4c
Figure 4c
Temperature curves of NG
time(s)	temperture(oC)
1	36.72
2	37.38
3	37.51
4	38.24
5	38.56
6	39.01
7	39.36
8	39.92
9	40.24
10	40.55
11	40.85
12	41.12
13	41.47
14	41.72
15	41.98
16	42.39
17	42.44
18	42.54
19	42.39
20	42.6
21	42.6
22	42.83
23	42.93
24	42.85
25	42.76
26	42.71
27	42.7
28	42.71
29	42.9
30	43.01
31	42.91
32	42.86
33	42.87
34	42.94
35	42.84
36	42.65
37	42.45
38	42.46
39	42.69
40	42.66
41	42.67
42	42.59
43	42.5
44	42.5
45	42.5
46	42.23
47	42.26
48	42.26
49	42.24
50	42.34
51	42.52
56	42.38
61	42.64
66	42.21
71	42.45
76	42.59
81	42.26
86	42.87
91	43.04
96	42.89
101	42.91
106	42.75
111	42.43
116	42.29
121	42.34
126	41.58
131	42.17
136	42.55
141	42.37
146	42.27
151	42.14
156	42.54
161	42.22
166	42.64
171	42.58
176	42.41
181	42.45
186	42.86
191	42.59
196	42.27
201	42.56
206	42.9
211	42.22
216	42.88
221	42.95
226	42.47
231	42.41
236	42.46
241	42.26
246	42.25
251	41.88
256	42.61
261	42.24
266	42.01
271	42.1
276	41.43
281	41.53
286	42.16
291	42.28
292	42.33
293	42.38
294	42.4
295	42.56
296	42.58
297	42.38
298	42.31
299	42.36
300	42.26
301	42.22
302	42.18
303	42.19
304	42.25
305	42.36
306	42.37
307	42.42
308	42.45
309	42.45
310	42.57
311	42.21
312	41.9
313	41.52
314	41.04
315	40.98
316	40.63
317	40.29
318	39.87
319	39.5
320	39.22
321	39.05
322	38.81
323	38.44
324	38.2
325	38.05
326	37.74
327	37.58
328	37.45
329	37.26
330	37.02
331	36.85

## Sheet: Figure 4f
Figure 4f
Maximal HR changes of baseline (%)	PtNP-shell(n=6)						Control(n=6)
stimulation level	data 1	data 2	data 3	data 4	data 5	data 6	data 1	data 2	data 3	data 4	data 5	data 6
level 1	5.74	8.26	7.69	7.27	7.69	13.85	13.64	14.77	5.33	4.11	8.67	6.16
level 2	12.3	24.79	14.1	13.64	20.8	17.69	24.55	28.86	12.67	14.38	14.38	20
level 3	19.67	28.1	22.44	24.55	29.6	32.31	29.09	39.6	18.67	29.66	20	36.55
level 4	32.79	49.59	31.41	32.73	44.17	39.23	38.18	43.62	34.67	39.31	36.55	43.45
level 5	37.7	58.68	54.49	40.91	54.17	53.85	51.82	54.36	50	46.9	51.72	55.17

## Sheet: Figure 4g
Figure 4g
Maximal HR changes of laser irradiation (%)	PtNP-shell(n=6)						Control(n=6)
stimulation level	data 1	data 2	data 3	data 4	data 5	data 6	data 1	data 2	data 3	data 4	data 5	data 6
level 1	11.48	17.74	19.44	20	14.17	17.56	14.78	16.67	8.57	4.28	7.1	7.69
level 2	19.67	29.84	28.47	36.52	27.5	24.43	25.22	24	15.71	15.71	14.1	22.44
level 3	36.06	43.55	33.33	44.35	34.55	40.46	28.7	42	24.29	32.14	22.44	35.26
level 4	44.26	55.65	55.56	47.83	54.55	50.38	39.13	48	37.14	38.57	40.46	50.38
level 5	51.64	70.14	69.44	58.26	63.33	61.54	53.04	52	57.14	45	50.38	54.49

## Sheet: Figure 4h
Figure 4h	frequency (impulses/min)
time	PtNP-shell(n=6)						Control(n=6)
	data 1	data 2	data 3	data 4	data 5	data 6	data 1	data 2	data 3	data 4	data 5	data 6
Baseline	56.7	46.75	52	47.7778	44.222	40.625	46.4	52.2	42.111	46	44.2	50.2857
NIR off	233.667	148.857	183	150.375	173.75	131.667	50.8889	65.8	46	45.625	59.5	65.2
1h	94.8333	108.889	108.75	93.7143	108.75	115.6	49.6	66.2	52	47.1	49	61.25
2h	80.1	84.444	85.875	73.1667	75	82.75	50.4	54	46.5	43	46.5714	58.8
3h	64	54.1667	62.222	53.7143	46	42	46.7778	48.333	44.2	42.5	46	53.6
