# Supplementary material for: Pt nanoshells with a high NIR-II photothermal conversion efficiency mediates multimodal neuromodulation against ventricular arrhythmias
Source: Nat Commun. 2024 Jul 28;15:6362. doi: 10.1038/s41467-024-50557-w (PMC11284209; doi:10.1038/s41467-024-50557-w)
Supplement: Supplementary file 4 — Source Data [file 41467_2024_50557_MOESM4_ESM.zip › Source Data/Fig. 5.xlsx]

## Sheet: Figure 5d
Figure 5d
Number of times sVT and VF occurred
	PtNP-shell group	Control group
sVT/VF	3	5
no sVT/VF	3	1

## Sheet: Figure 5e
Figure 5e	PtNP-shell(n=6)						Control(n=6)
	data 1	data 2	data 3	data 4	data 5	data 6	data 1	data 2	data 3	data 4	data 5	data 6
Number of VPBs	65	68	82	53	67	90	98	104	122	129	106	137

## Sheet: Figure 5f
Figure 5f	PtNP-shell(n=6)						Control(n=6)
	data 1	data 2	data 3	data 4	data 5	data 6	data 1	data 2	data 3	data 4	data 5	data 6
Number of VTs	7	3	4	1	2	2	4	16	14	7	9	3

## Sheet: Figure 5g
Figure 5g	PtNP-shell(n=6)						Control(n=6)
	data 1	data 2	data 3	data 4	data 5	data 6	data 1	data 2	data 3	data 4	data 5	data 6
duration of sVT(s)	12	0	0	16	14	0	0	19	45	29	52	16

## Sheet: Figure 5h
Figure 5h	PtNP-shell(n=6)						Control(n=6)
ERP in baeline(ms)	data 1	data 2	data 3	data 4	data 5	data 6	data 1	data 2	data 3	data 4	data 5	data 6
LVB	186	180	188	172	188	190	174	176	184	174	188	178
LVM	188	184	188	172	194	188	176	174	182	165	188	170
LVA	182	178	178	168	170	184	164	174	178	176	182	168

## Sheet: Figure 5i
Figure 5i	PtNP-shell(n=6)						Control(n=6)
ERP post I/R(ms)	data 1	data 2	data 3	data 4	data 5	data 6	data 1	data 2	data 3	data 4	data 5	data 6
LVB	188	186	190	188	194	186	158	164	170	154	174	164
LVM	188	180	190	186	202	186	156	160	170	158	180	162
LVA	188	174	188	176	192	178	152	158	168	150	178	162

## Sheet: Figure 5j
Figure 5j	PtNP-shell(n=6)						Control(n=6)
	data 1	data 2	data 3	data 4	data 5	data 6	data 1	data 2	data 3	data 4	data 5	data 6
level of serum MYO (ng/ml)	18.5775	18.2931	17.6724	17.2878	17.1592	19.1041	26.8482	22.9465	21.1132	19.7679	19.6196	19.0938

## Sheet: Figure 5k
Figure 5j	PtNP-shell(n=6)						Control(n=6)
	data 1	data 2	data 3	data 4	data 5	data 6	data 1	data 2	data 3	data 4	data 5	data 6
level of serum C-Tnl (ng/ml)	286.822	281.114	287.855	267.512	264.019	254.907	443.06	341.913	325.121	277.274	387.667	294.776
