# Supplementary material for: Pt nanoshells with a high NIR-II photothermal conversion efficiency mediates multimodal neuromodulation against ventricular arrhythmias
Source: Nat Commun. 2024 Jul 28;15:6362. doi: 10.1038/s41467-024-50557-w (PMC11284209; doi:10.1038/s41467-024-50557-w)
Supplement: Supplementary file 4 — Source Data [file 41467_2024_50557_MOESM4_ESM.zip › Source Data/Fig. 6.xlsx]

## Sheet: Figure 6c
Figure 6c
Temperature curves of LSG
time (s)	temperture (oC)
1	36.82
2	37.36
3	37.82
4	38.39
5	38.87
6	39.25
7	39.67
8	39.91
9	40.34
10	40.73
11	40.08
12	41.42
13	41.59
14	41.79
15	42.02
16	42.45
17	42.7
18	42.94
19	43.39
20	43.74
21	43.91
22	44.28
23	44.65
24	44.82
25	44.99
26	45.11
27	45.19
28	45.43
29	45.67
30	45.88
31	45.74
32	46.03
33	46.03
34	46.16
35	46.32
36	46.36
37	46.36
38	46.51
39	46.65
40	46.68
41	46.67
42	46.67
43	46.6
44	46.48
45	46.41
46	46.27
47	46.26
48	46.16
49	46.15
50	46.13
51	46.13
56	46.08
61	45.4
66	46.18
71	46.58
76	45.22
81	45.69
86	46.13
91	46.21
96	46.05
101	45.84
106	46.06
111	45.48
116	45.73
121	46.27
126	46.72
131	46.33
136	46.15
141	46.12
146	46.09
151	46.62
156	45.75
161	45.73
166	46.07
171	46.19
176	46.47
181	46.57
186	46.81
191	45.73
196	46.33
201	46.35
206	46.25
211	46.16
216	45.54
221	45.14
226	45.57
231	45.32
236	45.12
241	45.55
246	45.74
251	45.53
256	45.68
261	45.32
266	45.11
271	45.31
276	45.67
281	45.32
286	45.48
291	45.78
296	45.74
301	45.87
306	45.85
307	46.08
308	46.12
309	45.86
310	45.76
311	45.65
312	45.57
313	45.39
314	45.29
315	45.34
316	45.23
317	45.13
318	45.11
319	45.01
320	44.88
321	44.62
322	44.43
323	44.23
324	43.96
325	43.56
326	43.23
327	43.01
328	42.75
329	42.48
330	42.26
331	42.11
332	41.88
333	41.62
334	41.33
335	40.82
336	40.61
337	40.23
338	39.93
339	39.62
340	39.3
341	38.9
342	38.78
343	38.2
344	37.79
345	37.34
346	37.02
347	36.72

## Sheet: Figure 6f
Figure 6f
Maximal SBP changes of baseline (%)	PtNP-shell(n=6)						Control(n=6)
stimulation level	data 1	data 2	data 3	data 4	data 5	data 6	data 1	data 2	data 3	data 4	data 5	data 6
level 1	7.48	8.33	11.63	9.09	5.59	8.82	13.71	6.15	7.2	11.82	16.8	6.09
level 2	22.45	20.49	18.02	27.27	11.03	13.24	18.55	14.62	12.31	15.89	35.3	16.52
level 3	40.14	36.52	24.42	39.09	25.52	18.06	33.61	24	24.62	20	38.4	27.87
level 4	45.58	48.48	36.88	45	32.41	29.68	37.7	30	38.46	31.82	42.4	40.87
level 5	55.1	53.03	38.13	53.6	51.03	36.67	44.83	40.57	49.6	46.36	51.11	46.09

## Sheet: Figure 6g
Figure 6g
Maximal SBP changes of laser irradiation (%)	PtNP-shell(n=6)						Control(n=6)
stimulation level	data 1	data 2	data 3	data 4	data 5	data 6	data 1	data 2	data 3	data 4	data 5	data 6
level 1	1.43	6.92	8	4.76	3.87	2.82	17.5	5.83	7.83	11.67	15	5
level 2	4.63	11.54	11.43	9.52	6.45	5.65	18.33	16.8	16.92	16.8	28	16.67
level 3	18.18	25.38	17.14	26.19	14.84	17.78	28.33	27.5	27.27	20	35	26.67
level 4	22.43	32.31	22.94	27.78	24.24	22.78	41.67	32.17	40	35.65	42	35.83
level 5	25.47	36.15	28.24	34.13	37.58	28.33	43.33	40.91	50.43	44.34	52.63	43.33

## Sheet: Figure 6h
Figure 6h	frequency (impulses/min)
time	PtNP-shell (n=6)						Control (n=6)
	data 1	data 2	data 3	data 4	data 5	data 6	data 1	data 2	data 3	data 4	data 5	data 6
Baseline	51.125	55.5714	61.1667	56	64	62	51.8571	60	76.667	61.5	66	51.2
NIR off	9	8.9	9.75	10.8889	9.75	6.6667	41	45	58	50.5714	55.2	41.5
1h	21.5	15.1667	16.8	17.4	30.6	17.25	44.6667	53.6667	56	52.625	55.6	40.4286
2h	39.33	38.6667	27.25	38.3333	41.25	32.5	44.8	57.5	60	53.7143	63.5	42.1667
3h	52.25	55.6667	67.5	52.5	58.5	56.6667	59	59.4	70	63	70.8	44.25
