# Supplementary material for: Pt nanoshells with a high NIR-II photothermal conversion efficiency mediates multimodal neuromodulation against ventricular arrhythmias
Source: Nat Commun. 2024 Jul 28;15:6362. doi: 10.1038/s41467-024-50557-w (PMC11284209; doi:10.1038/s41467-024-50557-w)
Supplement: Supplementary file 4 — Source Data [file 41467_2024_50557_MOESM4_ESM.zip › Source Data/Fig. 7.xlsx]

## Sheet: Figure 7c
Figure 7c
Number of times sVT and VF occurred
	PtNP-shell group	Control group
sVT/VF	1	3
no sVT/VF	5	3

## Sheet: Figure 7d
Figure 7d	PtNP-shell(n=6)						Control(n=6)
	data 1	data 2	data 3	data 4	data 5	data 6	data 1	data 2	data 3	data 4	data 5	data 6
Number of VPBs	46	55	60	72	35	41	65	68	82	53	67	90

## Sheet: Figure 7f
Figure 7f	PtNP-shell(n=6)						Control(n=6)
	data 1	data 2	data 3	data 4	data 5	data 6	data 1	data 2	data 3	data 4	data 5	data 6
Score of VA inducibility	2	0	1	5	1	0	8	5	8	1	3	4

## Sheet: Figure 7g
Figure 7g	PtNP-shell(n=6)						Control(n=6)
ERP in baeline(ms)	data 1	data 2	data 3	data 4	data 5	data 6	data 1	data 2	data 3	data 4	data 5	data 6
LVB	192	186	200	188	182	196	190	204	188	182	202	194
LVM	198	184	202	196	190	204	196	208	192	184	204	198
LVA	196	180	198	190	184	200	184	198	182	178	200	188

## Sheet: Figure 7h
Figure 7h	PtNP-shell(n=6)						Control(n=6)
ERP post MI(ms)	data 1	data 2	data 3	data 4	data 5	data 6	data 1	data 2	data 3	data 4	data 5	data 6
LVB	186	182	192	176	170	192	162	170	164	158	174	162
LVM	192	184	194	186	182	196	168	172	168	162	182	164
LVA	190	178	190	174	172	188	160	158	162	154	178	160

## Sheet: Figure 7i
Figure 7i	PtNP-shell(n=6)						Control(n=6)
	data 1	data 2	data 3	data 4	data 5	data 6	data 1	data 2	data 3	data 4	data 5	data 6
VF threshold(V)	22	30	36	8	18	32	24	6	14	4	8	18
