# Supplementary material for: Pt nanoshells with a high NIR-II photothermal conversion efficiency mediates multimodal neuromodulation against ventricular arrhythmias
Source: Nat Commun. 2024 Jul 28;15:6362. doi: 10.1038/s41467-024-50557-w (PMC11284209; doi:10.1038/s41467-024-50557-w)
Supplement: Supplementary file 4 — Source Data [file 41467_2024_50557_MOESM4_ESM.zip › Source Data/Supplementary Fig. 10.xlsx]

## Sheet: Supplementary Fig. 10b
Supplementary Fig. 10b
			GaNP				Ga@Pt NP				PtNP shell
	Concentration		R	G	B		R	G	B		R	G	B
	10 μg/mL	Data 1	183	183	183		193	195	190		168	167	163
		Data 2	176	176	176		191	193	188		165	164	162
		Data 3	174	174	174		186	188	185		159	158	156
		Mean	177.667	177.667	177.667		190	192	187.667		164	163	160.333
		SD	4.72582	4.72582	4.72582		3.60555	3.60555	2.51661		4.58258	4.58258	3.78594
	25 μg/mL	Data 1	182	182	182		185	186	181		141	139	140
		Data 2	177	177	177		189	188	183		136	134	135
		Data 3	176	175	173		176	178	175		132	131	129
		Mean	178.333	178	177.333		183.333	184	179.667		136.333	134.667	134.667
		SD	3.21455	3.60555	4.50925		6.65833	5.2915	4.16333		4.50925	4.04145	5.50757
	50 μg/mL	Data 1	181	180	178		174	176	173		111	111	113
		Data 2	178	177	175		176	178	175		105	105	105
		Data 3	177	176	174		163	172	169		102	104	103
		Mean	178.667	177.667	175.667		171	175.333	172.333		106	106.667	107
		SD	2.08167	2.08167	2.08167		7	3.05505	3.05505		4.58258	3.78594	5.2915
	75 μg/mL	Data 1	187	186	182		171	173	170		92	93	95
		Data 2	185	184	182		171	174	171		81	82	84
		Data 3	181	180	176		162	170	167		82	82	84
		Mean	184.333	183.333	180		168	172.333	169.333		85	85.6667	87.6667
		SD	3.05505	3.05505	3.4641		5.19615	2.08167	2.08167		6.08276	6.35085	6.35085
	100 μg/mL	Data 1	192	192	188		172	175	169		56	60	63
		Data 2	188	187	185		171	174	170		53	57	60
		Data 3	187	186	184		163	168	167		53	54	56
		Mean	189	188.333	185.667		168.667	172.333	168.667		54	57	59.6667
		SD	2.64575	3.21455	2.08167		4.93288	3.78594	1.52753		1.73205	3	3.51188
	150 μg/mL	Data 1	210	209	205		164	166	161		29	32	37
		Data 2	209	208	204		167	168	162		24	28	31
		Data 3	207	206	202		163	166	160		29	30	34
		Mean	208.667	207.667	203.667		164.667	166.667	161		27.3333	30	34
		SD	1.52753	1.52753	1.52753		2.08167	1.1547	1		2.88675	2	3
	200 μg/mL	Data 1	193	190	183		155	156	150		28	31	36
		Data 2	191	190	185		158	158	149		23	26	31
		Data 3	191	190	186		153	154	148		25	26	30
		Mean	191.667	190	184.667		155.333	156	149		25.3333	27.6667	32.3333
		SD	1.1547	0	1.52753		2.51661	2	1		2.51661	2.88675	3.21455
