# Supplementary material for: Pt nanoshells with a high NIR-II photothermal conversion efficiency mediates multimodal neuromodulation against ventricular arrhythmias
Source: Nat Commun. 2024 Jul 28;15:6362. doi: 10.1038/s41467-024-50557-w (PMC11284209; doi:10.1038/s41467-024-50557-w)
Supplement: Supplementary file 4 — Source Data [file 41467_2024_50557_MOESM4_ESM.zip › Source Data/Supplementary Fig. 12.xlsx]

## Sheet: Supplementary Fig. 12
Supplementary Fig. 12
	Time (s)	Temperature (℃)
		0.25 W/cm2	0.5 W/cm2	0.75 W/cm2	1 W/cm2	1.25 W/cm2	1.5 W/cm2
	0	27	27	27	27	27	27
	1	26.99	27	27.44	27	27	27.01
	2	27.2	27.34	27.44	27.82	27.17	28.13
	3	27.2	27.36	27.58	28	27.86	28.49
	4	27.2	27.55	27.6	28.18	28.11	28.71
	5	27.21	27.58	27.76	28.35	28.27	28.98
	6	27.19	27.73	27.91	28.49	28.45	29.19
	7	27.2	27.76	27.92	28.68	28.61	29.39
	8	27.23	27.78	28.08	28.76	28.78	29.39
	9	27.36	27.78	28.28	28.98	29.02	29.58
	10	27.39	28.06	28.3	29.12	29.19	29.75
	11	27.4	27.98	28.46	29.25	29.37	30.14
	12	27.48	28.1	28.47	29.25	29.39	30.33
	13	27.49	28.11	28.68	29.56	29.62	30.53
	14	27.46	28.17	28.69	29.57	29.75	30.77
	15	27.48	28.38	28.9	29.83	29.95	31.01
	16	27.5	28.4	28.91	29.99	30.2	31.02
	17	27.58	28.57	29.12	30.11	30.41	31.42
	18	27.6	28.53	29.23	30.28	30.54	31.56
	19	27.62	28.57	29.22	30.44	30.72	31.81
	20	27.64	28.78	29.37	30.57	30.72	32
	21	27.66	28.78	29.37	30.58	30.92	32.26
	22	27.76	28.9	29.5	30.84	31.14	32.43
	23	27.76	28.92	29.53	30.83	31.42	32.62
	24	27.75	29.03	29.68	31.08	31.62	32.86
	25	27.76	29.05	29.71	31.3	31.79	32.86
	26	27.78	29.05	29.89	31.47	32.02	33.05
	27	27.91	29.24	29.91	31.66	32.25	33.23
	28	27.93	29.24	30.08	31.66	32.37	33.51
	29	27.99	29.34	30.19	31.7	32.57	33.67
	30	27.99	29.43	30.34	31.84	32.76	33.88
	31	28.04	29.46	30.35	32	32.92	34.18
	32	28.04	29.45	30.5	32.14	33.07	34.36
	33	28.03	29.62	30.62	32.17	33.22	34.64
	34	28.16	29.65	30.62	32.52	33.47	34.72
	35	28.13	29.76	30.74	32.63	33.47	34.95
	36	28.12	29.92	30.77	32.84	33.6	35.19
	37	28.14	29.9	30.77	32.77	33.77	35.35
	38	28.14	29.93	30.96	32.93	33.97	35.55
	39	28.15	30.04	30.98	33.15	34.14	35.79
	40	28.23	30.04	31.15	33.17	34.36	36.06
	41	28.24	30.09	31.27	33.38	34.58	36.06
	42	28.25	30.22	31.28	33.54	34.67	36.24
	43	28.27	30.22	31.42	33.54	34.8	36.45
	44	28.35	30.34	31.45	33.57	34.95	36.6
	45	28.33	30.34	31.64	33.9	35.09	36.62
	46	28.34	30.47	31.76	34.04	35.22	36.97
	47	28.37	30.51	31.79	34.23	35.34	37.24
	48	28.5	30.51	31.88	34.36	35.61	37.41
	49	28.48	30.65	31.92	34.48	35.65	37.63
	50	28.47	30.66	32.21	34.63	35.93	37.77
	51	28.48	30.78	32.21	34.64	35.93	38.13
	52	28.51	30.79	32.2	34.88	36.19	38.33
	53	28.51	30.79	32.32	34.99	36.16	38.51
	54	28.5	30.94	32.41	35.09	36.35	38.63
	55	28.58	30.98	32.4	35.11	36.57	38.63
	56	28.58	31.17	32.45	35.31	36.69	38.81
	57	28.61	31.17	32.6	35.31	36.87	39.03
	58	28.62	31.2	32.62	35.41	37.06	39.25
	59	28.69	31.21	32.74	35.43	37.29	39.43
	60	28.68	31.31	32.99	35.67	37.42	39.6
	61	28.69	31.42	32.97	35.81	37.6	39.83
	62	28.72	31.43	33.19	35.9	37.72	39.99
	63	28.72	31.55	33.15	36.05	37.88	40.22
	64	28.73	31.56	33.15	36.22	37.88	40.4
	65	28.73	31.61	33.19	36.35	38.06	40.66
	66	28.77	31.61	33.35	36.47	38.08	40.88
	67	28.88	31.72	33.34	36.61	38.31	40.96
	68	28.86	31.75	33.48	36.71	38.51	41.21
	69	28.87	31.75	33.5	36.88	38.66	41.21
	70	28.89	31.86	33.69	36.88	38.79	41.38
	71	28.98	31.89	33.84	36.87	38.92	41.41
	72	28.99	32.02	33.88	37.02	39.08	41.61
	73	29.01	32.13	34.01	37.18	39.25	41.82
	74	29.02	32.09	33.93	37.36	39.3	42.06
	75	29.04	32.1	34.06	37.39	39.52	42.3
	76	29.15	32.27	34.06	37.62	39.66	42.57
	77	29.11	32.29	34.11	37.63	39.66	42.59
	78	29.11	32.29	34.34	37.88	39.82	42.82
	79	29.12	32.3	34.35	37.82	39.96	43.11
	80	29.13	32.46	34.32	38.07	40.13	43.24
	81	29.14	32.48	34.47	38.22	40.17	43.24
	82	29.27	32.51	34.55	38.22	40.33	43.41
	83	29.26	32.64	34.68	38.24	40.5	43.56
	84	29.28	32.66	34.72	38.39	40.66	43.69
	85	29.29	32.87	34.84	38.57	40.81	43.85
	86	29.3	32.89	34.96	38.72	40.97	44.01
	87	29.31	32.87	34.98	38.88	41.12	44.22
	88	29.34	32.87	34.98	38.9	41.12	44.4
	89	29.34	32.88	35.08	38.96	41.26	44.66
	90	29.34	33.09	35.24	39.16	41.31	44.68
	91	29.47	33.08	35.21	39.32	41.54	44.97
	92	29.48	33.09	35.4	39.48	41.55	44.97
	93	29.48	33.12	35.43	39.65	41.8	45.1
	94	29.49	33.28	35.42	39.65	41.99	45.23
	95	29.5	33.28	35.67	39.62	42.17	45.48
	96	29.5	33.51	35.83	39.78	42.36	45.65
	97	29.6	33.37	35.69	40	42.49	45.89
	98	29.61	33.4	35.75	40.02	42.53	46.01
	99	29.64	33.4	35.75	40.17	42.53	46.19
	100	29.64	33.54	35.88	40.18	42.68	46.31
	101	29.65	33.53	35.9	40.41	42.7	46.51
	102	29.64	33.55	36	40.44	42.95	46.63
	103	29.73	33.72	36.2	40.53	43	46.63
	104	29.74	33.74	36.2	40.53	43.22	46.86
	105	29.63	33.89	36.29	40.58	43.22	47.03
	106	29.76	33.89	36.43	40.78	43.36	47.06
	107	29.77	33.91	36.54	40.93	43.66	47.2
	108	29.78	33.91	36.54	41.09	43.71	47.43
	109	29.92	33.94	36.65	41.1	43.71	47.47
	110	29.92	34.1	36.65	41.32	43.88	47.82
	111	29.91	34.12	36.67	41.36	44.01	48
	112	29.84	34.26	36.79	41.55	44.18	48
	113	29.84	34.26	36.78	41.55	44.19	48.26
	114	29.83	34.36	36.81	41.55	44.41	48.26
	115	29.88	34.35	36.95	41.72	44.57	48.46
	116	29.9	34.37	36.97	41.83	44.7	48.64
	117	29.93	34.38	37.16	42.04	44.71	48.84
	118	30.02	34.38	37.16	42.05	44.92	48.84
	119	30.02	34.53	37.29	42.24	45.05	49.06
	120	30.02	34.55	37.29	42.21	45.05	49.31
	121	30.03	34.69	37.39	42.39	45.17	49.31
	122	30.04	34.68	37.4	42.48	45.34	49.33
	123	30.04	34.69	37.43	42.53	45.52	49.33
	124	30.06	34.7	37.59	42.53	45.53	49.62
	125	30.16	34.82	37.6	42.72	45.72	49.79
	126	30.15	35	37.7	42.76	45.72	49.95
	127	30.16	35	37.73	42.92	45.96	50.16
	128	30.16	35	37.73	42.92	46.1	50.31
	129	30.25	34.99	37.73	43.13	46.1	50.45
	130	30.25	35	37.94	43.14	46.11	50.47
	131	30.19	35.01	37.94	43.36	46.33	50.75
	132	30.21	35.1	38.06	43.38	46.51	50.76
	133	30.22	35.14	38.08	43.38	46.51	50.76
	134	30.22	35.26	38.26	43.57	46.71	50.99
	135	30.24	35.3	38.36	43.58	46.84	51.1
	136	30.33	35.31	38.36	43.82	46.96	51.14
	137	30.44	35.31	38.51	43.8	46.99	51.35
	138	30.43	35.47	38.49	43.82	47.23	51.52
	139	30.43	35.45	38.49	43.98	47.23	51.72
	140	30.42	35.45	38.51	44.13	47.26	51.87
	141	30.42	35.61	38.69	44.15	47.44	52.09
	142	30.43	35.61	38.69	44.34	47.62	52.09
	143	30.5	35.62	38.73	44.34	47.66	52.25
	144	30.49	35.66	38.87	44.35	47.92	52.26
	145	30.49	35.78	38.86	44.5	47.91	52.44
	146	30.5	35.78	38.97	44.71	48.14	52.61
	147	30.52	35.79	38.99	44.74	48.15	52.74
	148	30.63	35.8	38.99	44.87	48.15	52.77
	149	30.63	35.93	39.13	44.89	48.3	53.05
	150	30.63	35.94	39.14	45.02	48.45	53.24
	151	30.62	35.95	39.16	45.14	48.48	53.24
	152	30.63	36.1	39.29	45.14	48.76	53.36
	153	30.62	36.08	39.41	45.16	48.89	53.54
	154	30.61	36.2	39.4	45.34	48.89	53.54
	155	30.63	36.2	39.4	45.46	49	53.7
	156	30.64	36.2	39.51	45.46	49.16	53.91
	157	30.74	36.27	39.51	45.58	49.34	54.04
	158	30.74	36.17	39.56	45.6	49.34	54.05
	159	30.74	36.35	39.58	45.79	49.34	54.19
	160	30.74	36.36	39.71	45.8	49.54	54.43
	161	30.74	36.37	39.89	45.8	49.55	54.43
	162	30.76	36.49	39.87	45.98	49.7	54.62
	163	30.78	36.49	39.89	46	49.93	54.64
	164	30.87	36.52	39.88	46.11	49.94	54.92
	165	30.83	36.52	39.97	46.13	50.1	54.92
	166	30.86	36.63	40.18	46.37	50.13	55.1
	167	30.86	36.66	40.18	46.37	50.13	55.09
	168	30.87	36.76	40.16	46.51	50.3	55.36
	169	30.87	36.73	40.19	46.64	50.44	55.46
	170	30.84	36.77	40.26	46.66	50.55	55.46
	171	30.89	36.89	40.28	46.66	50.54	55.61
	172	30.96	36.89	40.41	46.8	50.69	55.65
	173	30.96	36.88	40.56	46.78	50.83	55.83
	174	30.96	36.9	40.54	46.91	50.95	55.84
	175	30.97	36.9	40.46	46.94	51.12	56.04
	176	31.08	36.98	40.46	47.06	51.12	56.05
	177	31.08	37.02	40.63	47.05	51.12	56.26
	178	31.09	37.04	40.77	47.23	51.25	56.47
	179	31.1	37.2	40.76	47.24	51.38	56.61
	180	31.09	37.21	40.92	47.24	51.39	56.61
	181	31.1	37.32	40.9	47.43	51.4	56.75
	182	31.1	37.31	40.9	47.5	51.66	56.73
	183	31.11	37.32	41.05	47.64	51.69	57.04
	184	31.12	37.32	41.05	47.64	51.87	57.05
	185	31.13	37.31	41.05	47.79	51.99	57.22
	186	31.13	37.41	41.07	47.78	51.99	57.33
	187	31.16	37.43	41.2	47.89	52	57.49
	188	31.23	37.6	41.19	47.91	52.2	57.65
	189	31.24	37.58	41.2	48.14	52.29	57.65
	190	31.24	37.58	41.2	48.14	52.3	57.67
	191	31.23	37.58	41.44	48.16	52.36	57.82
	192	31.31	37.73	41.43	48.28	52.56	57.99
	193	31.3	37.74	41.45	48.43	52.77	58.01
	194	31.3	37.74	41.48	48.43	52.81	58.2
	195	31.3	37.72	41.48	48.55	52.81	58.36
	196	31.3	37.85	41.65	48.58	52.96	58.5
	197	31.31	37.83	41.63	48.71	53.01	58.5
	198	31.31	37.84	41.66	48.72	53.23	58.5
	199	31.32	37.85	41.74	48.72	53.36	58.5
	200	31.33	37.97	41.75	48.87	53.35	58.81
	201	31.45	38.05	41.95	49.02	53.48	58.82
	202	31.45	38.04	41.94	49.01	53.37	59.07
	203	31.46	38.04	42.09	49.13	53.59	59.11
	204	31.46	38.07	42.09	49.13	53.59	59.23
	205	31.46	38.15	42.08	49.3	53.77	59.24
	206	31.52	38.14	42.09	49.31	53.8	59.37
	207	31.51	38.16	42.18	49.54	53.92	59.63
	208	31.52	38.21	42.15	49.54	53.93	59.63
	209	31.52	38.27	42.17	49.57	54.11	59.77
	210	31.53	38.29	42.34	49.65	54.28	59.79
	211	31.53	38.31	42.32	49.68	54.3	59.9
	212	31.54	38.31	42.33	49.8	54.43	59.92
	213	31.54	38.4	42.33	49.8	54.43	60.05
	214	31.62	38.39	42.38	49.97	54.56	60.19
	215	31.62	38.41	42.52	50.07	54.58	60.34
	216	31.62	38.56	42.52	50.08	54.78	60.39
	217	31.61	38.56	42.5	50.08	54.8	60.39
	218	31.63	38.56	42.6	50.08	54.89	60.55
	219	31.66	38.67	42.71	50.27	54.9	60.59
	220	31.66	38.65	42.73	50.26	54.98	60.78
	221	31.67	38.65	42.87	50.4	55.11	60.78
	222	31.67	38.65	42.87	50.43	55.17	60.97
	223	31.69	38.7	42.74	50.49	55.17	60.97
	224	31.71	38.69	42.93	50.66	55.34	61.19
	225	31.72	38.86	42.93	50.77	55.48	61.19
	226	31.8	38.87	42.93	50.76	55.49	61.19
	227	31.8	38.88	43.09	50.76	55.64	61.41
	228	31.8	39.01	43.04	50.77	55.63	61.42
	229	31.8	39	43.04	50.91	55.83	61.58
	230	31.8	38.99	43.08	50.89	55.83	61.71
	231	31.8	38.99	43.19	51.02	56.06	61.82
	232	31.81	39.03	43.19	51.15	56.06	61.79
	233	31.93	39.03	43.28	51.17	56.08	62
	234	31.85	39.04	43.42	51.29	56.02	62.12
	235	31.87	39.05	43.39	51.31	56.17	62.11
	236	31.88	39.08	43.38	51.31	56.19	62.11
	237	31.97	39.17	43.42	51.32	56.38	62.33
	238	31.96	39.19	43.51	51.48	56.4	62.34
	239	31.98	39.21	43.51	51.49	56.58	62.45
	240	31.98	39.21	43.5	51.53	56.6	62.46
	241	31.97	39.34	43.5	51.64	56.6	62.67
	242	31.94	39.36	43.71	51.68	56.62	62.68
	243	31.95	39.4	43.73	51.87	56.65	62.91
	244	31.99	39.4	43.85	51.87	56.88	63.16
	245	32	39.41	43.77	51.87	56.87	63.16
	246	32.01	39.51	43.77	51.87	57.02	63.36
	247	32.08	39.51	43.92	52.05	57.2	63.36
	248	32.09	39.56	43.93	52.06	57.09	63.41
	249	32.09	39.56	43.92	52.15	57.27	63.39
	250	32.09	39.55	43.92	52.19	57.27	63.63
	251	32.1	39.56	43.94	52.21	57.38	63.62
	252	32.12	39.68	44.04	52.33	57.37	63.79
	253	32.13	39.69	44.05	52.46	57.62	63.79
	254	32.15	39.71	44.08	52.51	57.73	63.79
	255	32.15	39.82	44.29	52.51	57.74	63.85
	256	32.16	39.79	44.26	52.62	57.75	63.86
	257	32.18	39.95	44.27	52.63	57.76	63.89
	258	32.18	39.95	44.34	52.72	57.99	64.13
	259	32.19	39.93	44.34	52.7	57.98	64.13
	260	32.23	40.03	44.34	52.89	57.98	64.29
	261	32.27	39.94	44.35	53.05	58.19	64.51
	262	32.27	39.93	44.35	53.04	58.2	64.54
	263	32.27	39.97	44.39	53.04	58.2	64.54
	264	32.25	39.96	44.5	53.06	58.34	64.73
	265	32.29	39.98	44.61	53.06	58.48	64.74
	266	32.29	40	44.61	53.04	58.41	64.89
	267	32.29	40.13	44.74	53.05	58.55	64.9
	268	32.31	40.13	44.74	53.28	58.58	65.04
	269	32.35	40.11	44.72	53.32	58.58	65.19
	270	32.34	40.15	44.72	53.49	58.7	65.2
	271	32.44	40.27	44.86	53.41	58.72	65.37
	272	32.42	40.27	44.86	53.57	58.88	65.56
	273	32.42	40.28	44.86	53.57	58.91	65.56
	274	32.41	40.28	44.95	53.57	59.03	65.56
	275	32.42	40.28	44.96	53.55	59.17	65.59
	276	32.42	40.3	45.05	53.58	59.18	65.61
	277	32.42	40.3	45.03	53.68	59.28	65.62
	278	32.43	40.4	45.06	53.82	59.28	65.83
	279	32.47	40.4	45.06	53.82	59.31	65.95
	280	32.45	40.42	45.15	53.99	59.31	66.08
	281	32.48	40.43	45.17	53.98	59.51	66.21
	282	32.46	40.44	45.16	54.01	59.51	66.21
	283	32.56	40.52	45.18	54.01	59.62	66.2
	284	32.56	40.55	45.3	54.01	59.63	66.2
	285	32.55	40.57	45.34	54.16	59.65	66.36
	286	32.55	40.57	45.43	54.17	59.68	66.42
	287	32.56	40.59	45.46	54.39	59.92	66.45
	288	32.56	40.69	45.48	54.37	59.92	66.65
	289	32.57	40.68	45.48	54.37	59.93	66.79
	290	32.58	40.69	45.47	54.46	60.07	66.8
	291	32.69	40.69	45.62	54.47	60.08	66.8
	292	32.68	40.83	45.61	54.47	60.22	66.93
	293	32.68	40.82	45.72	54.48	60.37	67.07
	294	32.68	40.82	45.56	54.64	60.36	67.07
	295	32.67	40.82	45.59	54.64	60.37	67.24
	296	32.66	40.8	45.6	54.77	60.38	67.25
	297	32.65	40.83	45.72	54.79	60.38	67.27
	298	32.63	40.93	45.72	54.8	60.56	67.39
	299	32.65	40.92	45.85	54.83	60.6	67.4
	300	32.71	40.94	45.85	54.9	60.7	67.4
	301	32.73	40.95	45.86	54.9	60.71	67.58
	302	32.74	40.95	45.93	55	60.9	67.56
	303	32.74	41.07	45.93	55.14	60.77	67.61
	304	32.76	41.06	46.04	55.14	60.9	67.75
	305	32.84	41.06	46.04	55.16	60.95	67.88
	306	32.83	41.1	46.07	55.3	60.95	67.89
	307	32.82	41.09	46.07	55.31	61.05	68.04
	308	32.82	41.1	46.06	55.31	61.07	68.06
	309	32.82	41.11	46.2	55.49	61.26	68.07
	310	32.81	41.21	46.22	55.49	61.29	68.07
	311	32.79	41.19	46.3	55.5	61.4	68.17
	312	32.84	41.21	46.29	55.43	61.39	68.3
	313	32.84	41.26	46.28	55.45	61.41	68.32
	314	32.84	41.26	46.31	55.66	61.53	68.44
	315	32.84	41.33	46.28	55.65	61.53	68.45
	316	32.98	41.31	46.37	55.8	61.53	68.55
	317	32.91	41.44	46.37	55.81	61.55	68.54
	318	32.91	41.42	46.48	55.93	61.66	68.74
	319	32.91	41.4	46.48	55.93	61.8	68.74
	320	32.92	41.42	46.46	55.93	61.77	68.74
	321	32.92	41.46	46.63	55.93	61.8	68.89
	322	32.92	41.46	46.61	55.94	61.93	68.89
	323	32.93	41.46	46.61	56.06	61.97	69.01
	324	32.95	41.59	46.73	55.98	61.98	69.02
	325	33.04	41.59	46.73	56.03	61.98	69.15
	326	33.03	41.56	46.73	56.13	62.1	69.15
	327	33.02	41.59	46.73	56.15	62.11	69.29
	328	33.01	41.59	46.72	56.37	62.26	69.29
	329	33.01	41.61	46.75	56.34	62.26	69.33
	330	33	41.68	46.77	56.34	62.27	69.45
	331	33	41.65	46.77	56.34	62.47	69.49
	332	33.01	41.66	46.93	56.35	62.61	69.64
	333	33.02	41.66	46.93	56.38	62.6	69.61
	334	33.03	41.78	46.92	56.54	62.6	69.61
	335	33.05	41.78	46.92	56.53	62.61	69.62
	336	33.06	41.76	46.92	56.58	62.71	69.79
	337	33.04	41.75	47.02	56.74	62.69	69.79
	338	33.08	41.73	47.01	56.75	62.7	69.83
	339	33.06	41.86	47	56.75	62.84	69.91
	340	33.1	41.87	47	56.75	63.04	70.04
	341	33.1	41.88	47.13	56.75	63.06	70.04
	342	33.12	41.88	47.14	56.92	63.04	70.06
	343	33.13	41.89	47.12	56.93	63.04	70.22
	344	33.14	41.9	47.16	56.94	63.04	70.23
	345	33.15	41.92	47.16	57.08	63.12	70.37
	346	33.15	41.98	47.29	57.1	63.12	70.37
	347	33.16	42	47.28	57.11	63.12	70.37
	348	33.16	42.01	47.29	57.11	63.23	70.37
	349	33.14	42.02	47.28	57.25	63.37	70.5
	350	33.14	42.04	47.31	57.26	63.37	70.5
	351	33.18	42.05	47.45	57.27	63.5	70.52
	352	33.2	42.05	47.44	57.28	63.5	70.67
	353	33.22	42.07	47.45	57.44	63.5	70.75
	354	33.3	42.09	47.45	57.46	63.51	70.76
	355	33.29	42.1	47.47	57.46	63.53	70.95
	356	33.28	42.09	47.56	57.51	63.57	70.95
	357	33.3	42.14	47.56	57.51	63.73	70.96
	358	33.28	42.14	47.56	57.52	63.75	71.11
	359	33.28	42.26	47.57	57.54	63.72	71.07
	360	33.35	42.26	47.6	57.67	63.75	71.2
	361	33.34	42.26	47.7	57.82	63.83	71.15
	362	33.34	42.27	47.69	57.83	63.83	71.26
	363	33.34	42.27	47.73	57.82	63.84	71.27
	364	33.33	42.3	47.73	57.81	63.99	71.28
	365	33.31	42.31	47.74	57.8	63.96	71.28
	366	33.37	42.32	47.74	57.95	64.01	71.43
	367	33.38	42.31	47.85	57.95	64.16	71.45
	368	33.38	42.37	47.96	57.96	64.16	71.59
	369	33.37	42.37	47.96	57.96	64.18	71.5
	370	33.37	42.37	47.98	57.98	64.31	71.49
	371	33.44	42.41	47.97	58.09	64.31	71.67
	372	33.4	42.41	47.98	58.1	64.34	71.72
	373	33.43	42.48	47.98	58.26	64.34	71.78
	374	33.42	42.49	48.05	58.29	64.34	71.78
	375	33.42	42.49	48.05	58.27	64.43	71.81
	376	33.42	42.48	48.06	58.27	64.6	71.95
	377	33.42	42.6	48.17	58.27	64.63	72.1
	378	33.42	42.53	48.09	58.42	64.63	72.06
	379	33.44	42.53	48.14	58.4	64.66	72.16
	380	33.46	42.54	48.15	58.41	64.66	72.15
	381	33.48	42.54	48.16	58.43	64.66	72.27
	382	33.5	42.56	48.16	58.62	64.75	72.26
	383	33.51	42.58	48.25	58.62	64.77	72.26
	384	33.53	42.6	48.25	58.66	64.9	72.39
	385	33.55	42.67	48.28	58.64	64.89	72.38
	386	33.55	42.7	48.39	58.64	64.94	72.39
	387	33.54	42.71	48.39	58.73	65.05	72.51
	388	33.55	42.71	48.4	58.74	65.01	72.51
	389	33.55	42.71	48.4	58.74	65.01	72.64
	390	33.55	42.7	48.48	58.76	65.06	72.66
	391	33.56	42.73	48.48	58.78	65.15	72.67
	392	33.57	42.83	48.54	58.83	65.29	72.67
	393	33.57	42.86	48.53	58.8	65.28	72.79
	394	33.59	42.88	48.52	58.82	65.32	72.79
	395	33.59	42.86	48.53	58.82	65.28	72.94
	396	33.6	42.96	48.62	58.94	65.36	72.9
	397	33.61	42.96	48.61	59.04	65.37	72.99
	398	33.65	42.89	48.62	58.95	65.48	73
	399	33.71	42.91	48.62	58.94	65.48	72.98
	400	33.7	42.91	48.62	58.97	65.6	73.06
	401	33.69	42.92	48.62	59.1	65.62	73.06
	402	33.69	43.02	48.7	59.15	65.62	73.09
	403	33.68	43.02	48.69	59.22	65.74	73.26
	404	33.68	43.02	48.7	59.22	65.75	73.26
	405	33.67	43.03	48.69	59.19	65.7	73.28
	406	33.75	43.03	48.72	59.19	65.75	73.32
	407	33.75	43.05	48.74	59.3	65.75	73.45
	408	33.62	43.07	48.78	59.29	65.75	73.45
	409	33.64	43.16	48.85	59.32	65.79	73.51
	410	33.65	43.15	48.85	59.41	65.79	73.51
	411	33.67	43.18	48.88	59.42	65.87	73.54
	412	33.74	43.15	48.9	59.39	65.9	73.65
	413	33.74	43.19	49	59.39	65.92	73.67
	414	33.74	43.16	49.01	59.39	66	73.73
	415	33.75	43.16	49.02	59.54	65.96	73.7
	416	33.75	43.17	49.03	59.54	66.02	73.74
	417	33.84	43.19	49.03	59.58	66.02	73.75
	418	33.84	43.2	49.05	59.59	66.18	73.77
	419	33.84	43.3	49.05	59.51	66.13	73.84
	420	33.84	43.27	49.13	59.54	66.13	73.84
	421	33.83	43.27	49.12	59.76	66.1	73.96
	422	33.82	43.26	49.14	59.74	66.23	74
	423	33.82	43.28	49.16	59.74	66.24	73.98
	424	33.82	43.28	49.19	59.89	66.25	74
	425	33.79	43.29	49.29	59.9	66.34	74.14
	426	33.82	43.33	49.3	59.92	66.34	74.15
	427	33.89	43.31	49.32	59.93	66.32	74.29
	428	33.88	43.35	49.31	59.93	66.36	74.26
	429	33.87	43.36	49.31	59.93	66.52	74.26
	430	33.87	43.34	49.42	60.05	66.54	74.28
	431	33.86	43.39	49.39	60.02	66.52	74.36
	432	33.86	43.48	49.38	60.02	66.56	74.45
	433	33.86	43.47	49.5	60.06	66.7	74.42
	434	33.87	43.47	49.48	60.2	66.7	74.53
	435	33.87	43.45	49.49	60.21	66.7	74.55
	436	33.89	43.49	49.57	60.17	66.61	74.53
	437	33.89	43.49	49.56	60.29	66.74	74.63
	438	33.9	43.57	49.56	60.32	66.77	74.76
	439	33.91	43.59	49.57	60.29	66.79	74.76
	440	33.92	43.59	49.55	60.48	66.79	74.76
	441	33.92	43.58	49.68	60.48	66.81	74.76
	442	33.93	43.57	49.67	60.42	66.83	74.91
	443	33.93	43.57	49.66	60.4	66.9	74.72
	444	33.97	43.6	49.69	60.45	66.9	74.86
	445	33.97	43.61	49.78	60.39	66.96	74.88
	446	33.97	43.59	49.78	60.4	66.99	74.87
	447	33.98	43.65	49.78	60.4	67.1	74.93
	448	33.99	43.66	49.79	60.44	67.1	74.96
	449	33.98	43.66	49.82	60.52	67.11	74.96
	450	33.97	43.68	49.9	60.52	67.11	75.13
	451	33.97	43.83	49.9	60.54	67.24	75.11
	452	34.03	43.83	49.91	60.59	67.22	75.13
	453	34.03	43.82	49.9	60.59	67.22	75.33
	454	34.03	43.86	49.93	60.72	67.27	75.35
	455	34.02	43.81	49.94	60.74	67.37	75.33
	456	34.01	43.83	49.97	60.72	67.36	75.34
	457	34.02	43.81	49.97	60.75	67.36	75.34
	458	33.99	43.85	50.07	60.86	67.36	75.42
	459	34.05	43.86	50.07	60.86	67.46	75.42
	460	34.06	43.87	50.08	60.86	67.45	75.46
	461	34.04	43.87	50.09	60.87	67.55	75.48
	462	34.04	43.85	50.1	60.96	67.56	75.58
	463	34.04	43.89	50.11	60.98	67.56	75.58
	464	34.06	43.91	50.22	60.97	67.57	75.55
	465	34.1	44.01	50.23	61.01	67.59	75.57
	466	34.11	44.01	50.23	61.02	67.64	75.67
	467	34.08	44	50.23	61.11	67.62	75.68
	468	34.07	43.99	50.23	61.11	67.74	75.68
	469	34.07	43.99	50.36	61.11	67.9	75.72
	470	34.09	43.99	50.36	61.12	67.92	75.7
	471	34.13	43.99	50.36	61.13	67.98	75.76
	472	34.13	44	50.36	61.24	67.98	75.91
	473	34.12	44.02	50.41	61.27	68.01	75.91
	474	34.11	44.04	50.4	61.29	68.02	75.95
	475	34.1	44.12	50.47	61.31	67.96	76.08
	476	34.08	44.11	50.47	61.45	67.94	76.03
	477	34.11	44.12	50.47	61.45	68.1	76.13
	478	34.11	44.11	50.58	61.43	68.12	76.13
	479	34.12	44.11	50.57	61.42	68.11	76.09
	480	34.12	44.17	50.57	61.43	68.11	76.14
	481	34.15	44.18	50.5	61.57	68.11	76.14
	482	34.15	44.16	50.52	61.57	68.11	76.21
	483	34.16	44.16	50.54	61.55	68.18	76.24
	484	34.16	44.18	50.62	61.57	68.22	76.25
	485	34.16	44.16	50.62	61.54	68.24	76.26
	486	34.18	44.19	50.64	61.57	68.22	76.25
	487	34.26	44.19	50.66	61.57	68.33	76.36
	488	34.25	44.19	50.68	61.58	68.33	76.36
	489	34.23	44.22	50.69	61.55	68.35	76.36
	490	34.26	44.21	50.72	61.69	68.35	76.47
	491	34.26	44.24	50.74	61.68	68.41	76.5
	492	34.23	44.34	50.72	61.65	68.38	76.49
	493	34.22	44.32	50.79	61.8	68.41	76.58
	494	34.22	44.33	50.79	61.78	68.4	76.57
	495	34.23	44.29	50.78	61.8	68.42	76.61
	496	34.29	44.29	50.91	61.8	68.43	76.65
	497	34.29	44.29	50.91	61.81	68.44	76.65
	498	34.27	44.3	50.93	61.87	68.53	76.67
	499	34.26	44.33	50.98	62.02	68.53	76.68
	500	34.26	44.32	51.07	62.01	68.54	76.81
	501	34.26	44.43	51.03	62.01	68.51	76.78
	502	34.26	44.44	51.03	61.98	68.54	76.77
	503	34.26	44.42	51.13	62.09	68.64	76.78
	504	34.29	44.41	51.13	62.11	68.67	76.82
	505	34.31	44.4	51.09	62.11	68.67	76.8
	506	34.32	44.4	51.13	62.23	68.76	76.8
	507	34.31	44.39	51.12	62.12	68.75	76.83
	508	34.33	44.41	51.12	62.16	68.68	76.89
	509	34.31	44.51	51.14	62.17	68.68	76.94
	510	34.31	44.5	51.17	62.15	68.69	76.96
	511	34.31	44.5	51.24	62.21	68.68	77.07
	512	34.3	44.5	51.25	62.35	68.71	77.08
	513	34.29	44.5	51.25	62.35	68.69	76.96
	514	34.29	44.49	51.29	62.35	68.7	77.1
	515	34.36	44.49	51.32	62.35	68.85	77.07
	516	34.36	44.49	51.33	62.36	68.85	77.07
	517	34.36	44.51	51.34	62.37	68.85	77.1
	518	34.37	44.54	51.35	62.47	68.85	77.12
	519	34.47	44.54	51.33	62.48	68.86	77.12
	520	34.47	44.56	51.43	62.49	68.84	77.23
	521	34.36	44.56	51.43	62.62	68.84	77.24
	522	34.37	44.62	51.43	62.59	68.92	77.25
	523	34.39	44.57	51.44	62.61	68.93	77.28
	524	34.47	44.54	51.54	62.61	68.96	77.26
	525	34.46	44.54	51.57	62.61	69	77.26
	526	34.46	44.65	51.56	62.62	69.09	77.32
	527	34.45	44.66	51.53	62.62	69.09	77.36
	528	34.43	44.68	51.65	62.68	69.16	77.38
	529	34.43	44.58	51.61	62.7	69.08	77.54
	530	34.42	44.62	51.63	62.71	69.16	77.55
	531	34.42	44.75	51.63	62.72	69.18	77.53
	532	34.43	44.73	51.62	62.73	69.18	77.57
	533	34.44	44.71	51.59	62.73	69.3	77.68
	534	34.42	44.71	51.63	62.78	69.28	77.66
	535	34.42	44.72	51.64	62.78	69.25	77.66
	536	34.43	44.68	51.65	62.91	69.25	77.69
	537	34.44	44.67	51.69	62.91	69.25	77.7
	538	34.52	44.7	51.73	63.02	69.24	77.7
	539	34.52	44.7	51.78	62.93	69.27	77.79
	540	34.51	44.69	51.78	62.93	69.28	77.76
	541	34.53	44.71	51.79	62.94	69.36	77.8
	542	34.57	44.73	51.79	62.94	69.44	77.82
	543	34.55	44.73	51.93	62.96	69.56	77.82
	544	34.53	44.7	51.82	62.97	69.57	77.82
	545	34.53	44.75	51.83	62.99	69.57	77.93
	546	34.5	44.81	51.83	63.08	69.56	77.89
	547	34.5	44.81	51.84	63.08	69.55	77.93
	548	34.49	44.83	51.85	63.09	69.55	77.94
	549	34.49	44.8	51.85	63.11	69.63	78.11
	550	34.51	44.8	51.86	63.12	69.62	78.1
	551	34.54	44.79	51.97	63.12	69.61	78.11
	552	34.54	44.79	51.98	63.13	69.62	78.1
	553	34.53	44.81	51.98	63.2	69.59	78.19
	554	34.53	44.82	51.98	63.2	69.59	78.19
	555	34.53	44.83	52.16	63.21	69.62	78.18
	556	34.54	44.92	52.15	63.36	69.61	78.18
	557	34.55	44.95	52.13	63.34	69.62	78.18
	558	34.55	44.91	52.13	63.34	69.63	78.19
	559	34.53	44.95	52.13	63.35	69.6	78.2
	560	34.53	44.96	52.12	63.35	69.62	78.35
	561	34.66	44.96	52.12	63.33	69.73	78.42
	562	34.65	44.97	52.12	63.33	69.72	78.43
	563	34.62	44.98	52.17	63.34	69.72	78.43
	564	34.63	44.95	52.18	63.35	69.72	78.43
	565	34.61	44.99	52.25	63.36	69.82	78.4
	566	34.6	45.01	52.24	63.46	69.91	78.42
	567	34.6	44.92	52.24	63.48	69.92	78.39
	568	34.6	45.01	52.23	63.49	69.92	78.4
	569	34.62	45.01	52.25	63.49	69.92	78.49
	570	34.6	45.01	52.22	63.38	69.91	78.48
	571	34.63	45.01	52.22	63.4	69.92	78.51
	572	34.61	44.99	52.23	63.4	69.92	78.52
	573	34.62	45.02	52.24	63.47	69.91	78.52
	574	34.65	45.03	52.39	63.57	69.92	78.61
	575	34.63	45.09	52.35	63.55	69.92	78.63
	576	34.62	45.1	52.35	63.54	70	78.65
	577	34.62	45.08	52.35	63.53	70.01	78.76
	578	34.62	45.12	52.35	63.53	70.02	78.74
	579	34.63	45.13	52.34	63.51	70.04	78.64
	580	34.66	45.13	52.37	63.47	70.18	78.68
	581	34.64	45.13	52.39	63.47	70.18	78.68
	582	34.65	45.1	52.41	63.5	70.18	78.68
	583	34.66	45.12	52.38	63.5	70.18	78.72
	584	34.69	45.11	52.44	63.5	70.18	78.81
	585	34.67	45.12	52.44	63.49	70.17	78.86
	586	34.68	45.09	52.53	63.48	70.17	78.86
	587	34.68	45.14	52.52	63.48	70.19	78.86
	588	34.71	45.16	52.52	63.49	70.2	78.86
	589	34.69	45.16	52.56	63.45	70.2	78.86
	590	34.79	45.21	52.54	63.44	70.29	78.95
	591	34.78	45.22	52.63	63.4	70.28	78.99
	592	34.77	45.22	52.63	63.42	70.29	78.99
	593	34.76	45.23	52.63	63.42	70.28	78.99
	594	34.73	45.23	52.63	63.44	70.3	78.98
	595	34.74	45.23	52.62	63.46	70.35	79.09
	596	34.74	45.25	52.6	63.46	70.35	79.07
	597	34.73	45.25	52.64	63.46	70.36	79.09
	598	34.73	45.25	52.72	63.47	70.36	79.08
	599	34.72	45.26	52.71	63.44	70.36	79.17
	--
	--
	--
	--
	--
	--
	--
	--
	--
	--
	--
	--
	--
	--
	--
	--
	--
	--
	--
	--
	--
	--
	--
	--
	--
