# Supplementary material for: Pt nanoshells with a high NIR-II photothermal conversion efficiency mediates multimodal neuromodulation against ventricular arrhythmias
Source: Nat Commun. 2024 Jul 28;15:6362. doi: 10.1038/s41467-024-50557-w (PMC11284209; doi:10.1038/s41467-024-50557-w)
Supplement: Supplementary file 4 — Source Data [file 41467_2024_50557_MOESM4_ESM.zip › Source Data/Supplementary Fig. 13.xlsx]

## Sheet: Supplementary Fig. 13a
Supplementary Fig. 13a
	Time (s)	Temperature (℃)
		-PEG	+PEG
	0	27	27
	1	27.64	27
	2	27.77	27.48
	3	27.77	27.66
	4	27.96	27.91
	5	27.98	28.15
	6	28.23	28.32
	7	28.4	28.57
	8	28.42	28.57
	9	28.65	28.77
	10	28.78	28.99
	11	28.79	29.18
	12	29.03	29.34
	13	29.15	29.49
	14	29.16	29.72
	15	29.43	29.87
	16	29.45	30.08
	17	29.64	30.26
	18	29.83	30.46
	19	29.84	30.74
	20	30.01	30.89
	21	30.01	30.89
	22	30.07	31.06
	23	30.26	31.23
	24	30.39	31.42
	25	30.51	31.63
	26	30.7	31.85
	27	30.6	32.06
	28	30.88	32.21
	29	30.9	32.38
	30	31.11	32.55
	31	31.07	32.7
	32	31.26	32.7
	33	31.33	32.71
	34	31.53	33.01
	35	31.72	33.18
	36	31.72	33.34
	37	31.72	33.47
	38	31.84	33.64
	39	31.96	33.86
	40	32.13	34.03
	41	32.14	34.17
	42	32.27	34.19
	43	32.4	34.45
	44	32.45	34.45
	45	32.66	34.71
	46	32.67	34.73
	47	32.8	34.99
	48	32.82	35.25
	49	33.04	35.26
	50	33.09	35.57
	51	33.09	35.69
	52	33.29	35.85
	53	33.28	36.08
	54	33.44	36.09
	55	33.49	36.09
	56	33.86	36.35
	57	33.76	36.46
	58	33.87	36.6
	59	34.04	36.81
	60	34.14	36.86
	61	34.19	37.1
	62	34.33	37.23
	63	34.35	37.42
	64	34.35	37.66
	65	34.47	37.66
	66	34.48	37.88
	67	34.68	37.99
	68	34.7	38.01
	69	34.9	38.29
	70	35.08	38.3
	71	35.09	38.47
	72	35.23	38.73
	73	35.32	38.86
	74	35.36	38.86
	75	35.5	38.96
	76	35.5	39.19
	77	35.53	39.32
	78	35.71	39.48
	79	35.72	39.57
	80	35.94	39.6
	81	35.95	39.85
	82	36.1	39.88
	83	36.25	40.15
	84	36.39	40.15
	85	36.4	40.32
	86	36.43	40.54
	87	36.52	40.54
	88	36.52	40.82
	89	36.66	40.83
	90	36.78	41.09
	91	36.95	41.1
	92	36.94	41.45
	93	37.12	41.45
	94	37.12	41.43
	95	37.16	41.65
	96	37.33	41.68
	97	37.34	41.94
	98	37.46	41.92
	99	37.46	42.14
	100	37.59	42.26
	101	37.61	42.37
	102	37.59	42.53
	103	37.78	42.53
	104	37.83	42.55
	105	37.87	42.81
	106	38.11	42.94
	107	38.11	42.96
	108	38.26	43.21
	109	38.26	43.22
	110	38.26	43.55
	111	38.44	43.57
	112	38.47	43.57
	113	38.6	43.76
	114	38.62	43.74
	115	38.77	43.91
	116	38.85	44.1
	117	38.86	44.27
	118	39.02	44.29
	119	39.02	44.53
	120	39.03	44.51
	121	39.06	44.68
	122	39.25	44.68
	123	39.41	44.71
	124	39.4	45
	125	39.48	45.13
	126	39.49	45.21
	127	39.66	45.23
	128	39.66	45.43
	129	39.63	45.47
	130	39.67	45.64
	131	39.92	45.64
	132	39.91	45.85
	133	39.87	45.86
	134	40.14	46.05
	135	40.13	46.08
	136	40.24	46.26
	137	40.24	46.41
	138	40.24	46.42
	139	40.26	46.67
	140	40.48	46.67
	141	40.51	46.67
	142	40.71	46.84
	143	40.63	46.88
	144	40.76	47.09
	145	40.78	47.24
	146	40.93	47.26
	147	40.93	47.28
	148	40.95	47.37
	149	40.98	47.64
	150	41.18	47.64
	151	41.16	47.65
	152	41.34	47.87
	153	41.45	47.9
	154	41.45	47.91
	155	41.57	48.2
	156	41.57	48.2
	157	41.59	48.39
	158	41.71	48.41
	159	41.7	48.41
	160	41.69	48.55
	161	41.86	48.71
	162	42.01	48.74
	163	41.99	48.94
	164	42.01	48.95
	165	42.13	49.13
	166	42.13	49.25
	167	42.12	49.24
	168	42.15	49.36
	169	42.35	49.36
	170	42.35	49.46
	171	42.52	49.61
	172	42.41	49.78
	173	42.46	49.77
	174	42.5	49.94
	175	42.5	49.95
	176	42.63	50.14
	177	42.74	50.1
	178	42.94	50.1
	179	42.88	50.11
	180	42.92	50.39
	181	43.04	50.41
	182	43.15	50.64
	183	43.16	50.66
	184	43.18	50.78
	185	43.18	50.78
	186	43.33	50.82
	187	43.35	51.02
	188	43.34	51.02
	189	43.36	51.19
	190	43.52	51.2
	191	43.54	51.31
	192	43.64	51.34
	193	43.67	51.42
	194	43.67	51.65
	195	43.79	51.63
	196	43.73	51.77
	197	43.9	51.77
	198	43.92	51.76
	199	43.94	51.9
	200	44.06	51.92
	201	44.07	52.06
	202	44.1	52.2
	203	44.1	52.32
	204	44.25	52.34
	205	44.27	52.46
	206	44.38	52.46
	207	44.37	52.48
	208	44.4	52.65
	209	44.48	52.67
	210	44.5	52.87
	211	44.71	52.86
	212	44.73	52.88
	213	44.73	53.1
	214	44.72	53.1
	215	44.77	53.1
	216	44.94	53.23
	217	44.93	53.37
	218	44.94	53.36
	219	45.12	53.48
	220	45.11	53.5
	221	45.12	53.65
	222	45.12	53.82
	223	45.16	53.82
	224	45.32	53.81
	225	45.33	53.81
	226	45.34	54.03
	227	45.45	54.05
	228	45.46	54.03
	229	45.47	54.15
	230	45.49	54.16
	231	45.49	54.29
	232	45.65	54.42
	233	45.69	54.54
	234	45.78	54.54
	235	45.79	54.54
	236	45.9	54.64
	237	45.87	54.7
	238	45.95	54.7
	239	46.05	54.85
	240	46.07	54.86
	241	46.07	54.98
	242	46.13	55.09
	243	46.14	55.13
	244	46.15	55.13
	245	46.16	55.23
	246	46.31	55.36
	247	46.47	55.36
	248	46.45	55.48
	249	46.39	55.49
	250	46.39	55.69
	251	46.45	55.7
	252	46.6	55.64
	253	46.6	55.64
	254	46.68	55.75
	255	46.68	55.76
	256	46.72	55.94
	257	46.69	55.94
	258	46.84	56.12
	259	46.84	56.15
	260	46.88	56.27
	261	46.86	56.27
	262	46.98	56.27
	263	47.01	56.37
	264	47.02	56.38
	265	47.01	56.56
	266	47.12	56.58
	267	47.22	56.6
	268	47.22	56.74
	269	47.22	56.73
	270	47.23	56.85
	271	47.27	56.85
	272	47.32	56.85
	273	47.35	56.96
	274	47.45	57.08
	275	47.4	57.07
	276	47.45	57.06
	277	47.54	57.29
	278	47.54	57.3
	279	47.58	57.28
	280	47.6	57.48
	281	47.66	57.48
	282	47.6	57.48
	283	47.63	57.51
	284	47.66	57.6
	285	47.74	57.61
	286	47.89	57.72
	287	47.89	57.87
	288	47.9	57.85
	289	47.92	57.96
	290	48.01	57.96
	291	48.02	57.97
	292	47.99	58.1
	293	48.04	58.1
	294	48.16	58.19
	295	48.17	58.19
	296	48.17	58.2
	297	48.18	58.35
	298	48.31	58.36
	299	48.32	58.36
	300	48.33	58.39
	301	48.37	58.48
	302	48.31	58.51
	303	48.38	58.66
	304	48.47	58.68
	305	48.48	58.81
	306	48.48	58.82
	307	48.59	58.89
	308	48.6	58.89
	309	48.71	58.96
	310	48.67	58.95
	311	48.67	58.95
	312	48.8	58.94
	313	48.8	58.95
	314	48.83	58.97
	315	48.83	59.08
	316	48.84	59.08
	317	48.86	59.08
	318	48.88	59.22
	319	49	59.23
	320	49.09	59.23
	321	49.09	59.45
	322	49.24	59.44
	323	49.1	59.59
	324	49.15	59.7
	325	49.15	59.71
	326	49.22	59.81
	327	49.22	59.81
	328	49.23	59.82
	329	49.23	59.83
	330	49.33	59.98
	331	49.33	60
	332	49.36	60.13
	333	49.36	60.15
	334	49.36	60.25
	335	49.46	60.27
	336	49.46	60.27
	337	49.58	60.29
	338	49.56	60.39
	339	49.64	60.4
	340	49.65	60.41
	341	49.62	60.43
	342	49.62	60.54
	343	49.69	60.55
	344	49.69	60.71
	345	49.87	60.71
	346	49.86	60.74
	347	49.85	60.84
	348	49.84	60.97
	349	49.95	60.91
	350	49.95	60.92
	351	49.93	60.95
	352	49.96	61.05
	353	49.96	61.03
	354	49.95	61.08
	355	50.09	61.08
	356	50.08	61.31
	357	50.13	61.31
	358	50.09	61.39
	359	50.15	61.31
	360	50.2	61.39
	361	50.2	61.43
	362	50.2	61.45
	363	50.19	61.64
	364	50.29	61.64
	365	50.41	61.64
	366	50.43	61.64
	367	50.38	61.7
	368	50.4	61.77
	369	50.47	61.77
	370	50.38	61.87
	371	50.38	61.87
	372	50.52	61.87
	373	50.52	61.87
	374	50.48	61.97
	375	50.5	61.98
	376	50.53	61.96
	377	50.53	61.99
	378	50.63	62.08
	379	50.64	62.09
	380	50.64	62.25
	381	50.63	62.27
	382	50.66	62.27
	383	50.78	62.27
	384	50.79	62.41
	385	50.83	62.4
	386	50.83	62.4
	387	50.85	62.41
	388	50.86	62.39
	389	50.93	62.55
	390	50.93	62.56
	391	50.92	62.56
	392	51.02	62.57
	393	50.99	62.59
	394	51.01	62.69
	395	50.98	62.69
	396	51.08	62.7
	397	51.05	62.81
	398	51.08	62.82
	399	51.08	62.82
	400	51.06	62.83
	401	51.1	62.83
	402	51.17	62.96
	403	51.21	63.06
	404	51.21	63.05
	405	51.23	63.25
	406	51.33	63.11
	407	51.33	63.08
	408	51.33	63.12
	409	51.36	63.2
	410	51.36	63.2
	411	51.35	63.21
	412	51.43	63.36
	413	51.41	63.37
	414	51.45	63.38
	415	51.54	63.47
	416	51.53	63.47
	417	51.53	63.56
	418	51.54	63.55
	419	51.55	63.55
	420	51.54	63.56
	421	51.66	63.62
	422	51.66	63.63
	423	51.61	63.66
	424	51.63	63.77
	425	51.65	63.74
	426	51.65	63.73
	427	51.73	63.77
	428	51.77	63.84
	429	51.75	63.84
	430	51.76	63.85
	431	51.76	63.86
	432	51.91	63.88
	433	51.95	64.04
	434	51.88	64.01
	435	51.88	64.04
	436	51.91	64.05
	437	51.98	64.15
	438	51.94	64.15
	439	51.97	64.15
	440	51.96	64.15
	441	51.97	64.26
	442	51.98	64.26
	443	52.1	64.27
	444	52.1	64.29
	445	52.11	64.36
	446	52.11	64.39
	447	52.11	64.41
	448	52.1	64.41
	449	52.12	64.52
	450	52.11	64.53
	451	52.25	64.63
	452	52.23	64.66
	453	52.23	64.53
	454	52.23	64.64
	455	52.25	64.65
	456	52.22	64.72
	457	52.33	64.72
	458	52.36	64.74
	459	52.33	64.83
	460	52.36	64.83
	461	52.36	64.85
	462	52.39	64.82
	463	52.39	64.94
	464	52.39	64.93
	465	52.52	64.93
	466	52.51	64.93
	467	52.49	65.02
	468	52.57	65
	469	52.58	65.04
	470	52.54	65.01
	471	52.47	65.05
	472	52.47	65.16
	473	52.5	65.12
	474	52.51	65.15
	475	52.5	65.15
	476	52.67	65.12
	477	52.69	65.27
	478	52.68	65.26
	479	52.66	65.26
	480	52.8	65.27
	481	52.74	65.23
	482	52.74	65.27
	483	52.75	65.38
	484	52.68	65.38
	485	52.67	65.38
	486	52.77	65.39
	487	52.78	65.44
	488	52.8	65.47
	489	52.71	65.57
	490	52.75	65.56
	491	52.75	65.56
	492	52.77	65.56
	493	52.83	65.56
	494	52.83	65.67
	495	52.9	65.67
	496	53.01	65.67
	497	52.98	65.72
	498	52.99	65.86
	499	52.97	65.85
	500	52.97	65.82
	501	52.97	65.81
	502	53.06	65.81
	503	53.06	65.85
	504	53.07	65.93
	505	53	65.91
	506	53.01	65.96
	507	53.04	66.07
	508	53.12	66.09
	509	53.13	66.08
	510	53.13	66.07
	511	53.12	66.07
	512	53.13	66.12
	513	53.16	66.12
	514	53.14	66.11
	515	53.15	66.19
	516	53.22	66.22
	517	53.22	66.2
	518	53.24	66.23
	519	53.23	66.24
	520	53.23	66.24
	521	53.25	66.24
	522	53.25	66.27
	523	53.27	66.27
	524	53.39	66.35
	525	53.39	66.38
	526	53.39	66.38
	527	53.38	66.46
	528	53.38	66.37
	529	53.38	66.37
	530	53.38	66.41
	531	53.23	66.42
	532	53.36	66.58
	533	53.48	66.53
	534	53.51	66.55
	535	53.47	66.56
	536	53.46	66.56
	537	53.44	66.55
	538	53.58	66.76
	539	53.58	66.76
	540	53.56	66.76
	541	53.55	66.77
	542	53.53	66.77
	543	53.61	66.83
	544	53.6	66.81
	545	53.59	66.8
	546	53.58	66.78
	547	53.61	66.81
	548	53.61	66.81
	549	53.57	66.79
	550	53.6	66.83
	551	53.58	66.97
	552	53.67	66.98
	553	53.67	66.91
	554	53.66	66.91
	555	53.63	66.93
	556	53.65	66.97
	557	53.65	66.97
	558	53.65	67
	559	53.67	67.01
	560	53.72	66.99
	561	53.77	67.06
	562	53.84	67.07
	563	53.82	67.16
	564	53.8	67.16
	565	53.77	67.16
	566	53.85	67.16
	567	53.85	67.17
	568	53.83	67.16
	569	53.83	67.27
	570	53.83	67.24
	571	53.84	67.26
	572	53.83	67.25
	573	53.88	67.31
	574	53.87	67.32
	575	53.95	67.32
	576	53.95	67.32
	577	53.93	67.32
	578	53.96	67.3
	579	53.93	67.3
	580	53.93	67.31
	581	53.97	67.33
	582	53.95	67.33
	583	53.95	67.35
	584	53.96	67.35
	585	53.96	67.36
	586	53.97	67.39
	587	54.09	67.4
	588	54.05	67.39
	589	54.03	67.44
	590	54.03	67.54
	591	54.1	67.52
	592	54.09	67.58
	593	54.08	67.58
	594	54.08	67.64
	595	54.07	67.65
	596	54.07	67.63
	597	54.06	67.65
	598	54.19	67.66
	599	54.18	67.75
	600	54.15	67.7

## Sheet: Supplementary Fig. 13b
Supplementary Fig. 13b
	-PEG
	Size (nm)	Intensity (%)
	0.4	0
	0.46323	0
	0.53646	0
	0.62126	0
	0.71947	0
	0.8332	0
	0.96492	0
	1.11745	0
	1.29409	0
	1.49866	0
	1.73557	0
	2.00993	0
	2.32766	0
	2.69561	0
	3.12173	0
	3.61521	0
	4.1867	0
	4.84853	0
	5.61499	0
	6.5026	0
	7.53052	0
	8.72094	0
	10.0995	0
	11.6961	0
	13.545	0
	15.6862	0
	18.1658	0
	21.0374	0
	24.363	0
	28.2143	0
	32.6744	0
	37.8396	0
	43.8212	0
	50.7484	0
	58.7707	0
	68.0611	0
	78.8202	0
	91.28	0
	105.709	0
	122.42	0
	141.772	0
	164.183	0
	190.137	0
	220.194	0
	255.002	0
	295.312	0
	341.995	0
	396.058	0
	458.666	0
	531.172	0
	615.139	0
	712.379	2.70035
	824.992	19.1938
	955.406	31.4994
	1106.44	27.0773
	1281.34	13.8344
	1483.89	4.5382
	1718.47	1.15654
	1990.12	0
	2304.72	0
	2669.04	0
	3090.96	0
	3579.58	0
	4145.44	0
	4800.75	0
	5559.64	0
	6438.51	0
	7456.3	0
	8634.99	0

## Sheet: Supplementary Fig. 13c
Supplementary Fig. 13c
	+PEG
	Size (nm)	Intensity (%)
	0.4	0
	0.46323	0
	0.53646	0
	0.62126	0
	0.71947	0
	0.8332	0
	0.96492	0
	1.11745	0
	1.29409	0
	1.49866	0
	1.73557	0
	2.00993	0
	2.32766	0
	2.69561	0
	3.12173	0
	3.61521	0
	4.1867	0
	4.84853	0
	5.61499	0
	6.5026	0
	7.53052	0
	8.72094	0
	10.0995	0
	11.6961	0
	13.545	0
	15.6862	0
	18.1658	0
	21.0374	0
	24.363	0
	28.2143	0
	32.6744	0
	37.8396	0
	43.8212	0
	50.7484	0
	58.7707	0
	68.0611	0
	78.8202	0.06495
	91.28	0.56248
	105.709	2.45245
	122.42	5.56365
	141.772	9.15134
	164.183	12.324
	190.137	14.3389
	220.194	14.7749
	255.002	13.5967
	295.312	11.1278
	341.995	7.95567
	396.058	4.78471
	458.666	2.25874
	531.172	0.76618
	615.139	0.24091
	712.379	0.03667
	824.992	0
	955.406	0
	1106.44	0
	1281.34	0
	1483.89	0
	1718.47	0
	1990.12	0
	2304.72	0
	2669.04	0
	3090.96	0
	3579.58	0
	4145.44	0
	4800.75	0
	5559.64	0
	6438.51	0
	7456.3	0
	8634.99	0
