# Supplementary material for: Pt nanoshells with a high NIR-II photothermal conversion efficiency mediates multimodal neuromodulation against ventricular arrhythmias
Source: Nat Commun. 2024 Jul 28;15:6362. doi: 10.1038/s41467-024-50557-w (PMC11284209; doi:10.1038/s41467-024-50557-w)
Supplement: Supplementary file 4 — Source Data [file 41467_2024_50557_MOESM4_ESM.zip › Source Data/Supplementary Fig. 14a.xlsx]

## Sheet: Supplementary Fig. 14a
Supplementary Fig. 14a
	Time (s)	Temperature (℃)
	0	27
	1	27
	2	27.43
	3	27.67
	4	27.7
	5	27.97
	6	28.08
	7	28.22
	8	28.36
	9	28.58
	10	28.71
	11	28.86
	12	29.1
	13	29.1
	14	29.22
	15	29.41
	16	29.53
	17	29.61
	18	29.81
	19	29.91
	20	30.08
	21	30.06
	22	30.34
	23	30.34
	24	30.61
	25	30.79
	26	31
	27	31.15
	28	31.28
	29	31.48
	30	31.48
	31	31.49
	32	31.73
	33	31.89
	34	31.86
	35	32.1
	36	32.16
	37	32.53
	38	32.55
	39	32.71
	40	32.82
	41	32.87
	42	33.16
	43	33.22
	44	33.49
	45	33.49
	46	33.53
	47	33.72
	48	33.89
	49	34.04
	50	34.06
	51	34.32
	52	34.33
	53	34.55
	54	34.71
	55	34.86
	56	34.99
	57	34.96
	58	34.96
	59	35.19
	60	35.35
	61	35.5
	62	35.66
	63	35.86
	64	35.97
	65	36.13
	66	36.29
	67	36.42
	68	36.62
	69	36.61
	70	36.78
	71	36.78
	72	36.87
	73	37.09
	74	37.22
	75	37.39
	76	37.55
	77	37.55
	78	37.79
	79	37.96
	80	37.97
	81	38.14
	82	38.25
	83	38.25
	84	38.44
	85	38.56
	86	38.54
	87	38.74
	88	38.87
	89	39.02
	90	39.15
	91	39.15
	92	39.39
	93	39.37
	94	39.37
	95	39.57
	96	39.78
	97	39.79
	98	39.92
	99	39.94
	100	40.17
	101	40.22
	102	40.42
	103	40.44
	104	40.71
	105	40.71
	106	40.83
	107	40.98
	108	40.98
	109	41.15
	110	41.28
	111	41.29
	112	41.51
	113	41.64
	114	41.77
	115	41.77
	116	41.89
	117	41.9
	118	42.06
	119	42.21
	120	42.21
	121	42.42
	122	42.43
	123	42.57
	124	42.69
	125	42.69
	126	42.88
	127	42.89
	128	43.13
	129	43.14
	130	43.31
	131	43.43
	132	43.58
	133	43.58
	134	43.58
	135	43.59
	136	43.74
	137	43.87
	138	43.99
	139	44.14
	140	44.27
	141	44.28
	142	44.4
	143	44.41
	144	44.41
	145	44.62
	146	44.75
	147	44.79
	148	44.93
	149	44.95
	150	45.15
	151	45.17
	152	45.34
	153	45.34
	154	45.34
	155	45.54
	156	45.55
	157	45.74
	158	45.88
	159	45.9
	160	46.05
	161	46.21
	162	46.22
	163	46.22
	164	46.4
	165	46.31
	166	46.42
	167	46.46
	168	46.72
	169	46.75
	170	46.91
	171	47.03
	172	47.03
	173	47.03
	174	47.22
	175	47.22
	176	47.42
	177	47.42
	178	47.54
	179	47.56
	180	47.71
	181	47.74
	182	47.74
	183	47.99
	184	48
	185	48.14
	186	48.25
	187	48.34
	188	48.37
	189	48.48
	190	48.54
	191	48.54
	192	48.63
	193	48.64
	194	48.77
	195	48.88
	196	48.92
	197	49.03
	198	49.05
	199	49.21
	200	49.21
	201	49.2
	202	49.4
	203	49.41
	204	49.43
	205	49.72
	206	49.69
	207	49.73
	208	49.93
	209	49.94
	210	49.94
	211	50.03
	212	50.06
	213	50.19
	214	50.2
	215	50.3
	216	50.32
	217	50.58
	218	50.58
	219	50.58
	220	50.71
	221	50.63
	222	50.86
	223	50.86
	224	50.84
	225	50.99
	226	51.13
	227	51.05
	228	51.05
	229	51.05
	230	51.39
	231	51.41
	232	51.41
	233	51.51
	234	51.52
	235	51.53
	236	51.68
	237	51.72
	238	51.72
	239	51.92
	240	51.92
	241	51.94
	242	52.08
	243	52.13
	244	52.27
	245	52.28
	246	52.41
	247	52.41
	248	52.42
	249	52.44
	250	52.58
	251	52.59
	252	52.76
	253	52.77
	254	52.95
	255	52.95
	256	53.06
	257	53.06
	258	53.06
	259	53.09
	260	53.19
	261	53.19
	262	53.33
	263	53.35
	264	53.52
	265	53.49
	266	53.49
	267	53.64
	268	53.63
	269	53.62
	270	53.78
	271	53.77
	272	53.86
	273	53.97
	274	54
	275	54
	276	54.13
	277	54.1
	278	54.13
	279	54.16
	280	54.31
	281	54.33
	282	54.47
	283	54.49
	284	54.49
	285	54.61
	286	54.62
	287	54.64
	288	54.79
	289	54.78
	290	54.79
	291	54.92
	292	54.92
	293	54.92
	294	55.03
	295	55.04
	296	55.14
	297	55.37
	298	55.26
	299	55.27
	300	55.27
	301	55.42
	302	55.45
	303	55.45
	304	55.55
	305	55.56
	306	55.66
	307	55.66
	308	55.67
	309	55.78
	310	55.79
	311	55.89
	312	55.89
	313	55.91
	314	55.93
	315	56.08
	316	56.08
	317	56.09
	318	56.24
	319	56.25
	320	56.25
	321	56.38
	322	56.38
	323	56.38
	324	56.38
	325	56.57
	326	56.56
	327	56.64
	328	56.64
	329	56.66
	330	56.68
	331	56.68
	332	56.81
	333	56.82
	334	56.94
	335	56.94
	336	56.94
	337	57.04
	338	57.08
	339	57.18
	340	57.2
	341	57.2
	342	57.12
	343	57.26
	344	57.3
	345	57.44
	346	57.46
	347	57.47
	348	57.5
	349	57.57
	350	57.57
	351	57.58
	352	57.74
	353	57.73
	354	57.73
	355	57.74
	356	57.88
	357	57.86
	358	57.88
	359	57.88
	360	57.9
	361	58.02
	362	58.02
	363	58.1
	364	58.13
	365	58.2
	366	58.23
	367	58.24
	368	58.26
	369	58.26
	370	58.34
	371	58.45
	372	58.45
	373	58.46
	374	58.58
	375	58.58
	376	58.6
	377	58.68
	378	58.68
	379	58.68
	380	58.7
	381	58.79
	382	58.88
	383	58.88
	384	58.88
	385	58.98
	386	58.99
	387	59.01
	388	59.01
	389	59.09
	390	59.11
	391	59.11
	392	59.17
	393	59.2
	394	59.3
	395	59.29
	396	59.3
	397	59.3
	398	59.42
	399	59.42
	400	59.35
	401	59.55
	402	59.56
	403	59.57
	404	59.59
	405	59.71
	406	59.71
	407	59.72
	408	59.72
	409	59.77
	410	59.9
	411	59.87
	412	59.95
	413	60.02
	414	60.02
	415	60.02
	416	60.06
	417	60.12
	418	60.21
	419	60.21
	420	60.21
	421	60.34
	422	60.36
	423	60.36
	424	60.33
	425	60.33
	426	60.34
	427	60.5
	428	60.52
	429	60.49
	430	60.53
	431	60.57
	432	60.64
	433	60.65
	434	60.65
	435	60.66
	436	60.65
	437	60.68
	438	60.79
	439	60.8
	440	60.82
	441	60.85
	442	60.89
	443	60.89
	444	60.91
	445	61.02
	446	60.99
	447	61.02
	448	60.98
	449	61.03
	450	61.15
	451	61.18
	452	61.18
	453	61.19
	454	61.19
	455	61.22
	456	61.23
	457	61.37
	458	61.35
	459	61.38
	460	61.36
	461	61.39
	462	61.39
	463	61.39
	464	61.54
	465	61.51
	466	61.54
	467	61.55
	468	61.56
	469	61.53
	470	61.63
	471	61.63
	472	61.63
	473	61.7
	474	61.7
	475	61.8
	476	61.8
	477	61.81
	478	61.82
	479	61.81
	480	61.81
	481	61.93
	482	61.95
	483	61.96
	484	62.07
	485	62.07
	486	62.07
	487	62.09
	488	62.1
	489	62.1
	490	62.1
	491	62.2
	492	62.2
	493	62.31
	494	62.3
	495	62.31
	496	62.31
	497	62.31
	498	62.32
	499	62.32
	500	62.45
	501	62.44
	502	62.45
	503	62.54
	504	62.51
	505	62.52
	506	62.53
	507	62.56
	508	62.56
	509	62.56
	510	62.6
	511	62.62
	512	62.63
	513	62.7
	514	62.73
	515	62.71
	516	62.83
	517	62.83
	518	62.84
	519	62.82
	520	62.92
	521	62.91
	522	62.93
	523	62.93
	524	62.94
	525	62.93
	526	62.93
	527	62.96
	528	62.95
	529	62.99
	530	63.1
	531	63.1
	532	63.09
	533	63.12
	534	63.21
	535	63.21
	536	63.1
	537	63.12
	538	63.14
	539	63.28
	540	63.28
	541	63.29
	542	63.35
	543	63.35
	544	63.33
	545	63.33
	546	63.45
	547	63.45
	548	63.46
	549	63.46
	550	63.47
	551	63.51
	552	63.52
	553	63.51
	554	63.51
	555	63.51
	556	63.54
	557	63.58
	558	63.59
	559	63.61
	560	63.63
	561	63.74
	562	63.73
	563	63.73
	564	63.72
	565	63.72
	566	63.86
	567	63.82
	568	63.81
	569	63.82
	570	63.85
	571	63.85
	572	63.85
	573	63.78
	574	63.92
	575	63.95
	576	63.93
	577	63.94
	578	63.98
	579	64
	580	64.05
	581	64.05
	582	64.08
	583	64.05
	584	64.09
	585	64.09
	586	64.08
	587	64.21
	588	64.23
	589	64.23
	590	64.23
	591	64.21
	592	64.21
	593	64.18
	594	64.3
	595	64.3
	596	64.31
	597	64.29
	598	64.36
	599	64.36
	600	64.36
	601	64.37
	602	64.34
	603	64.4
	604	64.44
	605	64.55
	606	64.54
	607	64.53
	608	64.53
	609	64.4
	610	64.17
	611	63.91
	612	63.74
	613	63.62
	614	63.45
	615	63.24
	616	63.11
	617	63.11
	618	62.95
	619	62.79
	620	62.67
	621	62.49
	622	62.44
	623	62.3
	624	62.12
	625	62.01
	626	62.01
	627	61.83
	628	61.7
	629	61.48
	630	61.33
	631	61.35
	632	61.15
	633	61.02
	634	60.91
	635	60.91
	636	60.74
	637	60.49
	638	60.51
	639	60.31
	640	60.17
	641	60
	642	59.86
	643	59.91
	644	59.69
	645	59.69
	646	59.54
	647	59.42
	648	59.29
	649	59.15
	650	59
	651	58.88
	652	58.68
	653	58.69
	654	58.69
	655	58.42
	656	58.44
	657	58.21
	658	58.2
	659	57.95
	660	57.83
	661	57.74
	662	57.73
	663	57.73
	664	57.47
	665	57.49
	666	57.24
	667	57.1
	668	57.11
	669	56.94
	670	56.82
	671	56.68
	672	56.68
	673	56.59
	674	56.58
	675	56.38
	676	56.22
	677	56.22
	678	56.07
	679	55.9
	680	55.81
	681	55.8
	682	55.8
	683	55.58
	684	55.6
	685	55.36
	686	55.23
	687	55.22
	688	55.09
	689	54.91
	690	54.93
	691	54.93
	692	54.72
	693	54.7
	694	54.5
	695	54.34
	696	54.34
	697	54.18
	698	54.05
	699	53.96
	700	53.92
	701	53.92
	702	53.8
	703	53.77
	704	53.61
	705	53.46
	706	53.45
	707	53.27
	708	53.13
	709	53.13
	710	53.13
	711	52.99
	712	52.84
	713	52.72
	714	52.74
	715	52.55
	716	52.56
	717	52.37
	718	52.36
	719	52.36
	720	52.21
	721	52.18
	722	52.03
	723	51.99
	724	51.82
	725	51.81
	726	51.71
	727	51.54
	728	51.54
	729	51.52
	730	51.36
	731	51.33
	732	51.14
	733	51.21
	734	51.01
	735	51
	736	50.82
	737	50.72
	738	50.72
	739	50.6
	740	50.61
	741	50.48
	742	50.48
	743	50.37
	744	50.35
	745	50.22
	746	50.17
	747	50.17
	748	49.97
	749	49.85
	750	49.86
	751	49.72
	752	49.71
	753	49.57
	754	49.55
	755	49.46
	756	49.46
	757	49.21
	758	49.22
	759	49.21
	760	49.02
	761	49.02
	762	48.85
	763	48.86
	764	48.73
	765	48.73
	766	48.73
	767	48.57
	768	48.45
	769	48.44
	770	48.43
	771	48.24
	772	48.23
	773	48.11
	774	48.1
	775	48.1
	776	47.92
	777	47.92
	778	47.81
	779	47.77
	780	47.63
	781	47.62
	782	47.44
	783	47.44
	784	47.44
	785	47.29
	786	47.29
	787	47.29
	788	47.13
	789	47.12
	790	46.96
	791	46.94
	792	46.8
	793	46.8
	794	46.78
	795	46.64
	796	46.62
	797	46.48
	798	46.49
	799	46.36
	800	46.32
	801	46.32
	802	46.12
	803	46.12
	804	46.08
	805	46.06
	806	45.9
	807	45.89
	808	45.78
	809	45.78
	810	45.76
	811	45.57
	812	45.59
	813	45.59
	814	45.58
	815	45.37
	816	45.23
	817	45.35
	818	45.3
	819	45.14
	820	45.13
	821	45.1
	822	45.1
	823	44.92
	824	44.89
	825	44.88
	826	44.77
	827	44.72
	828	44.71
	829	44.63
	830	44.6
	831	44.46
	832	44.46
	833	44.44
	834	44.32
	835	44.31
	836	44.29
	837	44.12
	838	44.12
	839	43.98
	840	44
	841	44
	842	43.95
	843	43.84
	844	43.82
	845	43.68
	846	43.68
	847	43.51
	848	43.58
	849	43.55
	850	43.55
	851	43.41
	852	43.4
	853	43.37
	854	43.2
	855	43.19
	856	43.18
	857	43.14
	858	43.04
	859	43.04
	860	43.02
	861	43
	862	42.83
	863	42.82
	864	42.8
	865	42.58
	866	42.6
	867	42.55
	868	42.55
	869	42.55
	870	42.53
	871	42.42
	872	42.38
	873	42.27
	874	42.26
	875	42.15
	876	42.15
	877	42.03
	878	42.03
	879	42.04
	880	41.93
	881	41.92
	882	41.91
	883	41.76
	884	41.77
	885	41.64
	886	41.66
	887	41.66
	888	41.65
	889	41.54
	890	41.51
	891	41.51
	892	41.38
	893	41.36
	894	41.34
	895	41.23
	896	41.2
	897	41.2
	898	41.08
	899	41.06
	900	41.03
	901	40.92
	902	41
	903	40.86
	904	40.86
	905	40.85
	906	40.85
	907	40.81
	908	40.7
	909	40.68
	910	40.66
	911	40.53
	912	40.43
	913	40.43
	914	40.37
	915	40.37
	916	40.36
	917	40.34
	918	40.21
	919	40.22
	920	40.13
	921	40.12
	922	40.02
	923	40.03
	924	40.03
	925	40.03
	926	40
	927	39.99
	928	39.86
	929	39.84
	930	39.79
	931	39.68
	932	39.68
	933	39.68
	934	39.66
	935	39.55
	936	39.62
	937	39.48
	938	39.46
	939	39.45
	940	39.28
	941	39.31
	942	39.3
	943	39.3
	944	39.25
	945	39.16
	946	39.14
	947	39.1
	948	39.07
	949	39.06
	950	39
	951	38.98
	952	38.98
	953	38.86
	954	38.82
	955	38.84
	956	38.72
	957	38.72
	958	38.55
	959	38.64
	960	38.6
	961	38.6
	962	38.6
	963	38.49
	964	38.48
	965	38.49
	966	38.47
	967	38.37
	968	38.32
	969	38.32
	970	38.21
	971	38.21
	972	38.2
	973	38.16
	974	38.06
	975	38.03
	976	38.03
	977	37.93
	978	37.93
	979	37.93
	980	37.93
	981	37.94
	982	37.78
	983	37.77
	984	37.78
	985	37.66
	986	37.67
	987	37.68
	988	37.67
	989	37.67
	990	37.57
	991	37.57
	992	37.56
	993	37.41
	994	37.44
	995	37.43
	996	37.41
	997	37.4
	998	37.27
	999	37.27
	1000	37.27
	1001	37.25
	1002	37.18
	1003	37.17
	1004	37.17
	1005	37.1
	1006	37.12
	1007	37.07
	1008	37.07
	1009	37.06
	1010	36.95
	1011	36.91
	1012	36.89
	1013	36.88
	1014	36.88
	1015	36.68
	1016	36.7
	1017	36.7
	1018	36.7
	1019	36.58
	1020	36.59
	1021	36.6
	1022	36.6
	1023	36.46
	1024	36.49
	1025	36.4
	1026	36.4
	1027	36.4
	1028	36.27
	1029	36.37
	1030	36.38
	1031	36.32
	1032	36.19
	1033	36.18
	1034	36.2
	1035	36.2
	1036	36.19
	1037	36.13
	1038	36.04
	1039	36.07
	1040	36.03
	1041	36.04
	1042	36
	1043	36
	1044	36
	1045	35.89
	1046	35.89
	1047	35.76
	1048	35.75
	1049	35.78
	1050	35.79
	1051	35.68
	1052	35.71
	1053	35.67
	1054	35.67
	1055	35.57
	1056	35.57
	1057	35.55
	1058	35.6
	1059	35.47
	1060	35.47
	1061	35.45
	1062	35.47
	1063	35.47
	1064	35.37
	1065	35.36
	1066	35.36
	1067	35.24
	1068	35.23
	1069	35.23
	1070	35.14
	1071	35.12
	1072	35.12
	1073	35.12
	1074	35.14
	1075	35.11
	1076	35.11
	1077	35.04
	1078	35.03
	1079	35.02
	1080	35.01
	1081	35.01
	1082	35
	1083	34.89
	1084	34.88
	1085	34.87
	1086	34.88
	1087	34.76
	1088	34.75
	1089	34.77
	1090	34.77
	1091	34.76
	1092	34.74
	1093	34.64
	1094	34.66
	1095	34.63
	1096	34.61
	1097	34.63
	1098	34.53
	1099	34.53
	1100	34.57
	1101	34.45
	1102	34.45
	1103	34.49
	1104	34.36
	1105	34.31
	1106	34.32
	1107	34.2
	1108	34.2
	1109	34.3
	1110	34.28
	1111	34.29
	1112	34.27
	1113	34.24
	1114	34.18
	1115	34.17
	1116	34.16
	1117	34.16
	1118	34.15
	1119	34.06
	1120	34.05
	1121	34.06
	1122	34.04
	1123	34.02
	1124	33.92
	1125	33.92
	1126	33.92
	1127	33.93
	1128	33.92
	1129	33.83
	1130	33.84
	1131	33.83
	1132	33.82
	1133	33.79
	1134	33.75
	1135	33.75
	1136	33.73
	1137	33.65
	1138	33.67
	1139	33.67
	1140	33.57
	1141	33.6
	1142	33.59
	1143	33.59
	1144	33.59
	1145	33.55
	1146	33.58
	1147	33.53
	1148	33.5
	1149	33.41
	1150	33.4
	1151	33.38
	1152	33.4
	1153	33.4
	1154	33.37
	1155	33.27
	1156	33.28
	1157	33.29
	1158	33.26
	1159	33.25
	1160	33.28
	1161	33.18
	1162	33.18
	1163	33.18
	1164	33.17
	1165	33.17
	1166	33.05
	1167	33.06
	1168	33.06
	1169	33.04
	1170	33.03
	1171	33.03
	1172	32.97
	1173	32.97
	1174	32.96
	1175	32.94
	1176	32.98
	1177	32.82
	1178	32.76
	1179	32.88
	1180	32.88
	1181	32.98
	1182	33.23
	1183	33.45
	1184	33.62
	1185	33.74
	1186	33.94
	1187	34.11
	1188	34.26
	1189	34.26
	1190	34.42
	1191	34.58
	1192	34.71
	1193	34.84
	1194	34.98
	1195	35.11
	1196	35.32
	1197	35.48
	1198	35.48
	1199	35.6
	1200	35.77
	1201	35.78
	1202	35.97
	1203	36.14
	1204	36.16
	1205	36.42
	1206	36.43
	1207	36.43
	1208	36.67
	1209	36.85
	1210	37.02
	1211	37.04
	1212	37.22
	1213	37.34
	1214	37.57
	1215	37.58
	1216	37.58
	1217	37.86
	1218	38
	1219	38.01
	1220	38.22
	1221	38.41
	1222	38.5
	1223	38.62
	1224	38.76
	1225	38.76
	1226	38.92
	1227	38.93
	1228	39.12
	1229	39.27
	1230	39.44
	1231	39.45
	1232	39.65
	1233	39.66
	1234	39.66
	1235	39.9
	1236	39.92
	1237	40.12
	1238	40.35
	1239	40.51
	1240	40.48
	1241	40.64
	1242	40.67
	1243	40.67
	1244	40.82
	1245	40.86
	1246	41.2
	1247	41.36
	1248	41.36
	1249	41.54
	1250	41.51
	1251	41.72
	1252	41.89
	1253	41.89
	1254	41.89
	1255	42.07
	1256	42.24
	1257	42.23
	1258	42.41
	1259	42.56
	1260	42.57
	1261	42.75
	1262	42.75
	1263	42.8
	1264	42.98
	1265	43.18
	1266	43.2
	1267	43.37
	1268	43.48
	1269	43.62
	1270	43.61
	1271	43.61
	1272	43.78
	1273	43.82
	1274	43.94
	1275	44.12
	1276	44.14
	1277	44.27
	1278	44.33
	1279	44.53
	1280	44.53
	1281	44.64
	1282	44.67
	1283	44.84
	1284	45
	1285	45.04
	1286	45.19
	1287	45.2
	1288	45.36
	1289	45.36
	1290	45.39
	1291	45.62
	1292	45.63
	1293	45.77
	1294	45.9
	1295	45.95
	1296	46.14
	1297	46.12
	1298	46.26
	1299	46.26
	1300	46.42
	1301	46.44
	1302	46.56
	1303	46.57
	1304	46.77
	1305	46.79
	1306	47
	1307	47.04
	1308	47.04
	1309	47.23
	1310	47.27
	1311	47.39
	1312	47.42
	1313	47.53
	1314	47.69
	1315	47.67
	1316	47.77
	1317	47.77
	1318	47.83
	1319	47.96
	1320	48.12
	1321	48.13
	1322	48.31
	1323	48.43
	1324	48.41
	1325	48.55
	1326	48.55
	1327	48.7
	1328	48.67
	1329	48.84
	1330	48.82
	1331	48.97
	1332	48.98
	1333	49.19
	1334	49.17
	1335	49.17
	1336	49.28
	1337	49.26
	1338	49.45
	1339	49.58
	1340	49.58
	1341	49.76
	1342	49.79
	1343	49.87
	1344	49.87
	1345	49.87
	1346	50.01
	1347	50.13
	1348	50.17
	1349	50.26
	1350	50.26
	1351	50.28
	1352	50.39
	1353	50.47
	1354	50.47
	1355	50.48
	1356	50.63
	1357	50.76
	1358	50.86
	1359	50.9
	1360	50.96
	1361	51.11
	1362	51.13
	1363	51.13
	1364	51.13
	1365	51.27
	1366	51.27
	1367	51.39
	1368	51.55
	1369	51.67
	1370	51.66
	1371	51.67
	1372	51.67
	1373	51.77
	1374	51.86
	1375	51.87
	1376	52.07
	1377	52.05
	1378	52.19
	1379	52.33
	1380	52.3
	1381	52.3
	1382	52.32
	1383	52.31
	1384	52.58
	1385	52.55
	1386	52.69
	1387	52.69
	1388	52.84
	1389	52.84
	1390	52.84
	1391	52.88
	1392	52.99
	1393	53.11
	1394	53.15
	1395	53.21
	1396	53.24
	1397	53.25
	1398	53.37
	1399	53.37
	1400	53.38
	1401	53.54
	1402	53.55
	1403	53.59
	1404	53.75
	1405	53.76
	1406	53.89
	1407	53.88
	1408	53.88
	1409	53.92
	1410	53.92
	1411	54
	1412	54.16
	1413	54.16
	1414	54.28
	1415	54.32
	1416	54.41
	1417	54.42
	1418	54.42
	1419	54.58
	1420	54.6
	1421	54.71
	1422	54.87
	1423	54.85
	1424	55
	1425	55.03
	1426	55.03
	1427	55.03
	1428	55.17
	1429	55.14
	1430	55.15
	1431	55.36
	1432	55.34
	1433	55.35
	1434	55.53
	1435	55.5
	1436	55.5
	1437	55.52
	1438	55.69
	1439	55.67
	1440	55.78
	1441	55.81
	1442	55.94
	1443	55.9
	1444	55.98
	1445	56.01
	1446	56.01
	1447	56.14
	1448	56.12
	1449	56.13
	1450	56.23
	1451	56.37
	1452	56.37
	1453	56.51
	1454	56.49
	1455	56.49
	1456	56.5
	1457	56.59
	1458	56.59
	1459	56.6
	1460	56.73
	1461	56.94
	1462	56.91
	1463	56.91
	1464	56.91
	1465	56.94
	1466	56.93
	1467	57.1
	1468	57.07
	1469	57.17
	1470	57.18
	1471	57.22
	1472	57.28
	1473	57.28
	1474	57.31
	1475	57.4
	1476	57.4
	1477	57.52
	1478	57.51
	1479	57.65
	1480	57.62
	1481	57.73
	1482	57.73
	1483	57.74
	1484	57.76
	1485	57.89
	1486	57.87
	1487	57.88
	1488	57.95
	1489	58.02
	1490	58.05
	1491	58.05
	1492	58.15
	1493	58.16
	1494	58.21
	1495	58.29
	1496	58.33
	1497	58.47
	1498	58.49
	1499	58.62
	1500	58.62
	1501	58.59
	1502	58.62
	1503	58.62
	1504	58.62
	1505	58.72
	1506	58.83
	1507	58.86
	1508	58.88
	1509	58.97
	1510	58.97
	1511	58.95
	1512	58.95
	1513	58.98
	1514	59.12
	1515	59.16
	1516	59.26
	1517	59.23
	1518	59.33
	1519	59.33
	1520	59.31
	1521	59.32
	1522	59.34
	1523	59.5
	1524	59.62
	1525	59.6
	1526	59.6
	1527	59.67
	1528	59.67
	1529	59.75
	1530	59.75
	1531	59.87
	1532	59.86
	1533	59.85
	1534	59.97
	1535	59.98
	1536	59.98
	1537	59.98
	1538	59.92
	1539	59.94
	1540	60.11
	1541	60.12
	1542	60.15
	1543	60.22
	1544	60.16
	1545	60.18
	1546	60.18
	1547	60.23
	1548	60.33
	1549	60.4
	1550	60.4
	1551	60.43
	1552	60.44
	1553	60.55
	1554	60.53
	1555	60.53
	1556	60.57
	1557	60.57
	1558	60.59
	1559	60.71
	1560	60.71
	1561	60.8
	1562	60.79
	1563	60.78
	1564	60.78
	1565	60.92
	1566	60.88
	1567	60.87
	1568	60.88
	1569	60.99
	1570	60.97
	1571	61.01
	1572	61.19
	1573	61.19
	1574	61.16
	1575	61.16
	1576	61.17
	1577	61.2
	1578	61.26
	1579	61.28
	1580	61.26
	1581	61.26
	1582	61.26
	1583	61.4
	1584	61.39
	1585	61.42
	1586	61.47
	1587	61.63
	1588	61.66
	1589	61.66
	1590	61.67
	1591	61.67
	1592	61.67
	1593	61.65
	1594	61.7
	1595	61.76
	1596	61.8
	1597	61.82
	1598	62.01
	1599	62.01
	1600	62.01
	1601	61.96
	1602	61.94
	1603	61.96
	1604	61.98
	1605	62
	1606	62.09
	1607	62.09
	1608	62.13
	1609	62.23
	1610	62.23
	1611	62.27
	1612	62.36
	1613	62.32
	1614	62.34
	1615	62.36
	1616	62.4
	1617	62.4
	1618	62.41
	1619	62.41
	1620	62.43
	1621	62.6
	1622	62.57
	1623	62.56
	1624	62.58
	1625	62.59
	1626	62.56
	1627	62.67
	1628	62.67
	1629	62.67
	1630	62.68
	1631	62.66
	1632	62.75
	1633	62.79
	1634	62.8
	1635	62.79
	1636	62.84
	1637	62.84
	1638	62.87
	1639	62.87
	1640	62.88
	1641	62.91
	1642	63
	1643	63.01
	1644	63.09
	1645	63.11
	1646	63.11
	1647	63.08
	1648	63.1
	1649	63.08
	1650	63.12
	1651	63.19
	1652	63.21
	1653	63.23
	1654	63.23
	1655	63.24
	1656	63.25
	1657	63.36
	1658	63.36
	1659	63.36
	1660	63.37
	1661	63.38
	1662	63.39
	1663	63.39
	1664	63.38
	1665	63.41
	1666	63.54
	1667	63.56
	1668	63.56
	1669	63.56
	1670	63.67
	1671	63.67
	1672	63.67
	1673	63.67
	1674	63.66
	1675	63.65
	1676	63.63
	1677	63.64
	1678	63.73
	1679	63.75
	1680	63.77
	1681	63.77
	1682	63.75
	1683	63.84
	1684	63.88
	1685	63.99
	1686	63.98
	1687	63.95
	1688	63.96
	1689	64.06
	1690	64.06
	1691	64.01
	1692	64.04
	1693	64.12
	1694	64.13
	1695	64.14
	1696	64.15
	1697	64.16
	1698	64.17
	1699	64.17
	1700	64.17
	1701	64.18
	1702	64.21
	1703	64.27
	1704	64.35
	1705	64.34
	1706	64.32
	1707	64.36
	1708	64.36
	1709	64.36
	1710	64.34
	1711	64.37
	1712	64.39
	1713	64.4
	1714	64.5
	1715	64.51
	1716	64.52
	1717	64.52
	1718	64.53
	1719	64.53
	1720	64.41
	1721	64.15
	1722	64.02
	1723	63.89
	1724	63.72
	1725	63.72
	1726	63.72
	1727	63.47
	1728	63.32
	1729	63.12
	1730	62.85
	1731	62.72
	1732	62.59
	1733	62.52
	1734	62.53
	1735	62.53
	1736	62.25
	1737	62.12
	1738	61.98
	1739	61.77
	1740	61.62
	1741	61.62
	1742	61.41
	1743	61.29
	1744	61.29
	1745	61.14
	1746	61.14
	1747	60.88
	1748	60.87
	1749	60.66
	1750	60.51
	1751	60.49
	1752	60.25
	1753	60.25
	1754	60.08
	1755	59.97
	1756	59.95
	1757	59.74
	1758	59.72
	1759	59.47
	1760	59.32
	1761	59.14
	1762	59.14
	1763	59.03
	1764	58.9
	1765	58.75
	1766	58.75
	1767	58.57
	1768	58.42
	1769	58.42
	1770	58.25
	1771	58.25
	1772	58.14
	1773	57.97
	1774	57.96
	1775	57.75
	1776	57.63
	1777	57.61
	1778	57.43
	1779	57.41
	1780	57.41
	1781	57.21
	1782	57.16
	1783	56.93
	1784	56.78
	1785	56.77
	1786	56.59
	1787	56.57
	1788	56.37
	1789	56.37
	1790	56.24
	1791	56.22
	1792	55.97
	1793	56
	1794	55.78
	1795	55.64
	1796	55.64
	1797	55.47
	1798	55.47
	1799	55.34
	1800	55.34
	1801	55.18
	1802	55.18
	1803	55.01
	1804	54.89
	1805	54.87
	1806	54.6
	1807	54.58
	1808	54.58
	1809	54.43
	1810	54.32
	1811	54.21
	1812	54.21
	1813	54
	1814	53.98
	1815	53.88
	1816	53.74
	1817	53.74
	1818	53.61
	1819	53.51
	1820	53.45
	1821	53.42
	1822	53.27
	1823	53.12
	1824	53.11
	1825	52.93
	1826	52.93
	1827	52.9
	1828	52.74
	1829	52.72
	1830	52.54
	1831	52.53
	1832	52.43
	1833	52.23
	1834	52.22
	1835	52.22
	1836	52.1
	1837	52.08
	1838	52.05
	1839	51.87
	1840	51.84
	1841	51.68
	1842	51.63
	1843	51.39
	1844	51.39
	1845	51.41
	1846	51.29
	1847	51.19
	1848	51.02
	1849	51.03
	1850	50.85
	1851	50.85
	1852	50.68
	1853	50.68
	1854	50.68
	1855	50.55
	1856	50.55
	1857	50.35
	1858	50.33
	1859	50.19
	1860	50.18
	1861	50.03
	1862	50.03
	1863	50.02
	1864	49.8
	1865	49.79
	1866	49.64
	1867	49.54
	1868	49.53
	1869	49.52
	1870	49.3
	1871	49.3
	1872	49.28
	1873	49.26
	1874	49.06
	1875	49.05
	1876	48.87
	1877	48.88
	1878	48.74
	1879	48.74
	1880	48.72
	1881	48.72
	1882	48.55
	1883	48.49
	1884	48.38
	1885	48.36
	1886	48.19
	1887	48.19
	1888	48.18
	1889	48.03
	1890	48.03
	1891	48
	1892	47.84
	1893	47.83
	1894	47.72
	1895	47.71
	1896	47.56
	1897	47.54
	1898	47.34
	1899	47.34
	1900	47.36
	1901	47.22
	1902	47.22
	1903	47.06
	1904	47.06
	1905	46.92
	1906	46.92
	1907	46.78
	1908	46.78
	1909	46.78
	1910	46.76
	1911	46.54
	1912	46.53
	1913	46.42
	1914	46.41
	1915	46.3
	1916	46.29
	1917	46.29
	1918	46.14
	1919	46.13
	1920	46.02
	1921	46.02
	1922	45.82
	1923	45.82
	1924	45.71
	1925	45.71
	1926	45.59
	1927	45.59
	1928	45.59
	1929	45.44
	1930	45.44
	1931	45.32
	1932	45.31
	1933	45.29
	1934	45.12
	1935	45.16
	1936	45.16
	1937	44.99
	1938	45.01
	1939	44.87
	1940	44.86
	1941	44.84
	1942	44.62
	1943	44.69
	1944	44.67
	1945	44.67
	1946	44.52
	1947	44.49
	1948	44.33
	1949	44.32
	1950	44.35
	1951	44.22
	1952	44.18
	1953	44.06
	1954	44.06
	1955	44.06
	1956	44
	1957	43.89
	1958	43.86
	1959	43.79
	1960	43.64
	1961	43.65
	1962	43.65
	1963	43.65
	1964	43.64
	1965	43.45
	1966	43.46
	1967	43.37
	1968	43.35
	1969	43.21
	1970	43.21
	1971	43.2
	1972	43.2
	1973	43.1
	1974	43.06
	1975	42.98
	1976	42.97
	1977	42.81
	1978	42.81
	1979	42.7
	1980	42.73
	1981	42.73
	1982	42.62
	1983	42.61
	1984	42.49
	1985	42.44
	1986	42.37
	1987	42.36
	1988	42.31
	1989	42.17
	1990	42.17
	1991	42.18
	1992	42.14
	1993	42.02
	1994	42.01
	1995	42.02
	1996	41.97
	1997	41.86
[truncated: 4,262 more rows]
