# Supplementary material for: Pt nanoshells with a high NIR-II photothermal conversion efficiency mediates multimodal neuromodulation against ventricular arrhythmias
Source: Nat Commun. 2024 Jul 28;15:6362. doi: 10.1038/s41467-024-50557-w (PMC11284209; doi:10.1038/s41467-024-50557-w)
Supplement: Supplementary file 4 — Source Data [file 41467_2024_50557_MOESM4_ESM.zip › Source Data/Supplementary Fig. 17.xlsx]

## Sheet: Supplementary Fig. 17a
Supplementary Fig. 17a
Maximal HR changes post laser off 1h(%)
stimulation level	PtNP-shell(n=6)						Control(n=6)
	data 1	data 2	data 3	data 4	data 5	data 6	data 1	data 2	data 3	data 4	data 5	data 6
level 1	9.84	21.77	11.19	19.13	13.33	16.67	10.43	12.9	7.41	5.07	8.97	5.71
level 2	18.85	31.45	23.88	38.26	25	26.67	26.09	26.45	13.33	16.67	14.29	20.71
level 3	35	41.13	47.76	44.35	35.83	38.33	30.43	40.65	24.44	33.33	20.71	38.57
level 4	45.83	52.76	51.59	48.7	52.73	48.41	41.74	48.39	34.07	37.68	38.57	48.57
level 5	54.17	67.36	70.63	61.74	60	57.25	50.43	54.19	57.04	50	53.57	60

## Sheet: Supplementary Fig. 17b
Supplementary Fig. 17b
Maximal HR changes post laser off 2h(%)
stimulation level	PtNP-shell(n=6)						Control(n=6)
	data 1	data 2	data 3	data 4	data 5	data 6	data 1	data 2	data 3	data 4	data 5	data 6
level 1	8.33	11.29	12.68	22.73	12.73	15.45	12.17	11.19	5.59	5.19	8	6.67
level 2	17.5	26.66	20.42	35.45	23.64	28.18	24.35	23.88	10.49	14.07	12.5	22.76
level 3	32.79	33.87	31.69	42.73	32.73	33.64	29.57	41.79	19.58	28.89	22.76	36.88
level 4	39.34	50	46.03	47.27	48.18	42.24	37.39	47.76	35.66	41.48	44.83	41.38
level 5	49.18	60.48	68.25	54.55	57.27	55.75	49.57	54.48	53.85	46.67	51.72	54.48

## Sheet: Supplementary Fig. 17c
Supplementary Fig. 17c
Maximal HR changes post laser off 3h(%)
stimulation level	PtNP-shell(n=6)						Control(n=6)
	data 1	data 2	data 3	data 4	data 5	data 6	data 1	data 2	data 3	data 4	data 5	data 6
level 1	6.6	6.45	8.33	10.58	10	14.55	13.64	12.68	5.43	7.03	5.33	8.57
level 2	13.21	21.77	16.67	24.04	20	20	24.55	28.17	17.83	13.28	15.71	22.85
level 3	19.81	34.68	24.17	26.92	28.18	32.73	30.91	38.03	20.93	30.47	22.86	37.86
level 4	28.3	45.16	30.83	32.69	43.13	42.73	38.18	45.77	33.33	37.5	37.86	44.29
level 5	41.51	58.06	58.33	39.42	49.09	51.67	50.91	50.79	54.26	46.09	50	55.71
