# Supplementary material for: Pt nanoshells with a high NIR-II photothermal conversion efficiency mediates multimodal neuromodulation against ventricular arrhythmias
Source: Nat Commun. 2024 Jul 28;15:6362. doi: 10.1038/s41467-024-50557-w (PMC11284209; doi:10.1038/s41467-024-50557-w)
Supplement: Supplementary file 4 — Source Data [file 41467_2024_50557_MOESM4_ESM.zip › Source Data/Supplementary Fig. 19.xlsx]

## Sheet: Supplementary Fig. 19a
Supplementary Fig. 19a
Temperature curves of NG
time(s)	temperture(oC)
1	36.4
2	36.4
3	36.5
4	36.5
5	36.5
6	36.5
7	36.6
8	36.5
9	36.5
10	36.5
11	36.5
12	36.6
13	36.6
14	36.5
15	36.6
16	36.6
17	36.6
18	36.6
19	36.6
20	36.6
39	36.6
40	36.7
41	36.7
60	36.8
80	36.8
100	36.9
120	37
140	37.1
160	37.2
180	37.2
200	37.3
220	37.4
240	37.6
260	37.9
280	38.1
300	38.2
301	38.2
302	38.2
303	38.1
304	38
305	37.9
306	37.8
307	37.7
308	37.6
309	37.5
310	37.5
311	37.4
312	37.4
313	37.3
314	37.3
315	37.2
316	37.2
317	37.2
318	37.1
319	37.1
320	37
321	37
322	37
323	36.9
324	36.9
325	36.8
326	36.8
327	36.7
328	36.7
329	36.7
330	36.6
331	36.6
332	36.6
333	36.5
334	36.5

## Sheet: Supplementary Fig. 19b
Supplementary Fig. 19b
Maximal HR changes of baseline (%)
stimulation level	data 1	data 2	data 3
level1	12.4138	4.51128	19.1176
level2	18.6207	9.02256	29.4118
level3	29.6552	15.7895	35.2941
level4	33.7931	18.797	41.1765
level5	36.5517	20.3008	48.5507
Maximal HR changes of laser irradiation (%)
stimulation level	data 1	data 2	data 3
level1	10.1562	4	14.0741
level2	22.6562	11.2	27.4074
level3	28.9062	15.2	36.2963
level4	31.25	16.8	41.4815
level5	35.1562	21.6	50.7246
