# Supplementary material for: Pt nanoshells with a high NIR-II photothermal conversion efficiency mediates multimodal neuromodulation against ventricular arrhythmias
Source: Nat Commun. 2024 Jul 28;15:6362. doi: 10.1038/s41467-024-50557-w (PMC11284209; doi:10.1038/s41467-024-50557-w)
Supplement: Supplementary file 4 — Source Data [file 41467_2024_50557_MOESM4_ESM.zip › Source Data/Supplementary Fig. 20.xlsx]

## Sheet: Supplementary Fig. 20a
Supplementary Fig. 20a
ERP in baeline(ms)	PtNP-shell(n=6)						Control(n=6)
	data 1	data 2	data 3	data 4	data 5	data 6	data 1	data 2	data 3	data 4	data 5	data 6
LVB	188	154	162	172	166	160	156	160	166	188	154	176
LVM	188	152	162	162	174	160	162	162	160	184	152	178
LVA	178	150	156	168	176	158	166	158	164	186	150	174

## Sheet: Supplementary Fig. 20b
Supplementary Fig. 20b
ERP post laser irradiation(ms)	PtNP-shell(n=6)						Control(n=6)
	data 1	data 2	data 3	data 4	data 5	data 6	data 1	data 2	data 3	data 4	data 5	data 6
LVB	198	176	178	194	208	176	160	158	166	190	154	178
LVM	200	178	180	186	192	174	168	158	164	186	158	180
LVA	188	180	180	178	194	176	158	156	162	188	156	178

## Sheet: Supplementary Fig. 20c
Supplementary Fig. 20c
ERP post laser irradiation 1h(ms)	PtNP-shell(n=6)						Control(n=6)
	data 1	data 2	data 3	data 4	data 5	data 6	data 1	data 2	data 3	data 4	data 5	data 6
LVB	196	172	180	200	196	172	158	164	162	194	162	174
LVM	198	176	174	186	186	170	166	160	158	186	152	170
LVA	184	174	176	186	190	168	168	156	160	184	150	168

## Sheet: Supplementary Fig. 20d
Supplementary Fig. 20d
ERP post laser irradiation 2h(ms)	PtNP-shell(n=6)						Control(n=6)
	data 1	data 2	data 3	data 4	data 5	data 6	data 1	data 2	data 3	data 4	data 5	data 6
LVB	194	168	172	200	190	164	162	162	158	190	156	178
LVM	196	166	170	194	186	168	166	164	156	188	158	180
LVA	184	162	170	182	188	162	162	160	156	188	148	176

## Sheet: Supplementary Fig. 20e
Supplementary Fig. 20e
ERP post laser irradiation 3h(ms)	PtNP-shell(n=6)						Control(n=6)
	data 1	data 2	data 3	data 4	data 5	data 6	data 1	data 2	data 3	data 4	data 5	data 6
LVB	192	162	162	188	190	158	158	158	162	188	158	178
LVM	192	160	164	186	182	158	164	162	168	186	156	176
LVA	184	158	160	170	180	160	164	156	158	184	146	174
