# Supplementary material for: Pt nanoshells with a high NIR-II photothermal conversion efficiency mediates multimodal neuromodulation against ventricular arrhythmias
Source: Nat Commun. 2024 Jul 28;15:6362. doi: 10.1038/s41467-024-50557-w (PMC11284209; doi:10.1038/s41467-024-50557-w)
Supplement: Supplementary file 4 — Source Data [file 41467_2024_50557_MOESM4_ESM.zip › Source Data/Supplementary Fig. 21.xlsx]

## Sheet: Supplementary Fig. 21a
Supplementary Fig. 21a
Percentage of TRPV1+ cells within the VAChT+ cell population.
	PtNP-shell(n=6)						Control(n=6)
	data 1	data 2	data 3	data 4	data 5	data 6	data 1	data 2	data 3	data 4	data 5	data 6
Proportion	83.3333	80	88.8889	95.2381	80	92.3077	56	40	51.7241	37.5	40.7895	46.6667

## Sheet: Supplementary Fig. 21b
Supplementary Fig. 21b
Percentage of c-Fos+ cells within the VAChT+ cell population
	PtNP-shell(n=6)						Control(n=6)
	data 1	data 2	data 3	data 4	data 5	data 6	data 1	data 2	data 3	data 4	data 5	data 6
Proportion	91.6667	72	68.8889	85.7143	68.5714	80	4	20	18.9655	27.0833	15.7895	17.7778

## Sheet: Supplementary Fig. 21c
Supplementary Fig. 21c
Percentage of c-Fos+ cells within the TRPV1+ cell population
	PtNP-shell(n=6)						Control(n=6)
	data 1	data 2	data 3	data 4	data 5	data 6	data 1	data 2	data 3	data 4	data 5	data 6
Proportion	90	90	60	90	89.2857	83.3333	3.57143	35.7143	43.3333	55.5556	25.8065	38.0952
