# Supplementary material for: Pt nanoshells with a high NIR-II photothermal conversion efficiency mediates multimodal neuromodulation against ventricular arrhythmias
Source: Nat Commun. 2024 Jul 28;15:6362. doi: 10.1038/s41467-024-50557-w (PMC11284209; doi:10.1038/s41467-024-50557-w)
Supplement: Supplementary file 4 — Source Data [file 41467_2024_50557_MOESM4_ESM.zip › Source Data/Supplementary Fig. 22.xlsx]

## Sheet: Supplementary Fig. 22a
Supplementary Fig. 22a
time	LF(nu) of baseline
	PtNP-shell(n=6)						Control(n=6)
	data 1	data 2	data 3	data 4	data 5	data 6	data 1	data 2	data 3	data 4	data 5	data 6
Baseline	26.28	21.59	39.77	15.41	29.77	23.05	20.11	37.9	29.25	17.66	10.6	12.8

## Sheet: Supplementary Fig. 22b
Supplementary Fig. 22b
time	LF(nu) post I/R injury
	PtNP-shell(n=6)						Control(n=6)
	data 1	data 2	data 3	data 4	data 5	data 6	data 1	data 2	data 3	data 4	data 5	data 6
I/R post	45.47	50.57	48.9	43.47	54.3	41.32	47.5	66.68	73.89	74.9	49.68	53.91

## Sheet: Supplementary Fig. 22c
Supplementary Fig. 22c
time	HF(nu) of baseline
	PtNP-shell(n=6)						Control(n=6)
	data 1	data 2	data 3	data 4	data 5	data 6	data 1	data 2	data 3	data 4	data 5	data 6
Baseline	60.1	76.92	59.8	75.29	64.74	65.8	77.76	55.29	62.36	81.81	81.26	84.95

## Sheet: Supplementary Fig. 22d
Supplementary Fig. 22d
time	HF(nu) post I/R injury
	PtNP-shell(n=6)						Control(n=6)
	data 1	data 2	data 3	data 4	data 5	data 6	data 1	data 2	data 3	data 4	data 5	data 6
I/R post	51.23	48.38	51.5	54.34	46.06	48.4	50.97	33.12	27.46	26.68	46.18	43.13

## Sheet: Supplementary Fig. 22e
Supplementary Fig. 22e
time	LF/HF(ratio) of baseline
	PtNP-shell(n=6)						Control(n=6)
	data 1	data 2	data 3	data 4	data 5	data 6	data 1	data 2	data 3	data 4	data 5	data 6
Baseline	0.4373	0.2736	0.6651	0.2047	0.4599	0.3506	0.2586	0.6854	0.469	0.2159	0.1304	0.1507

## Sheet: Supplementary Fig. 22f
Supplementary Fig. 22f
time	LF/HF(ratio) post I/R injury
	PtNP-shell(n=6)						Control(n=6)
	data 1	data 2	data 3	data 4	data 5	data 6	data 1	data 2	data 3	data 4	data 5	data 6
I/R post	0.8876	1.045	0.9494	0.7999	1.179	0.8538	0.9318	2.013	2.691	2.808	1.076	1.25
