# Supplementary material for: Pt nanoshells with a high NIR-II photothermal conversion efficiency mediates multimodal neuromodulation against ventricular arrhythmias
Source: Nat Commun. 2024 Jul 28;15:6362. doi: 10.1038/s41467-024-50557-w (PMC11284209; doi:10.1038/s41467-024-50557-w)
Supplement: Supplementary file 4 — Source Data [file 41467_2024_50557_MOESM4_ESM.zip › Source Data/Supplementary Fig. 23.xlsx]

## Sheet: Supplementary Fig. 23a
Supplementary Fig. 23a
Maximal SBP changes post laser off 1h(%)
stimulation level	PtNP-shell(n=6)						Control(n=6)
	data 1	data 2	data 3	data 4	data 5	data 6	data 1	data 2	data 3	data 4	data 5	data 6
level 1	1.38	4.8	8.72	5	4.52	3.33	14.29	5	8.8	12	14.29	7.62
level 2	2.76	10.4	12.21	13.33	7.74	8	18.25	16.92	14.4	16	31.43	14.29
level 3	11.03	22.4	17.44	22.5	16	16.67	30.95	25.38	26.4	21.6	40.95	27.62
level 4	24.83	27.2	23.26	26.15	24	24.67	37.3	31.2	40.8	34.4	45.71	41.9
level 5	37.24	28	30.81	35.38	36.67	30	42.86	41.54	47.2	47.2	54.29	47.62

## Sheet: Supplementary Fig. 23b
Supplementary Fig. 23b
Maximal HR changes post laser off 2h(%)
stimulation level	PtNP-shell(n=6)						Control(n=6)
	data 1	data 2	data 3	data 4	data 5	data 6	data 1	data 2	data 3	data 4	data 5	data 6
level 1	3.45	8.33	8.13	8.8	5.07	6.67	13.33	7.5	8.33	10	13.86	7.92
level 2	10.34	13.91	11.25	20	8.89	13.04	21.67	13.33	15	16.67	30.69	18.81
level 3	25.52	25	18.13	31.85	18.52	19.05	31.67	24.55	23.33	23.33	39.6	28.71
level 4	42.07	33.33	21.88	37.78	26.92	27.62	35.85	31.3	41.67	33.33	44.55	38.61
level 5	43.45	42.86	32.5	41.67	37.69	34.29	43.33	40.87	53.33	46.67	52.48	48.51

## Sheet: Supplementary Fig. 23c
Supplementary Fig. 23c
Maximal SBP changes post laser off 3h(%)
stimulation level	PtNP-shell(n=6)						Control(n=6)
	data 1	data 2	data 3	data 4	data 5	data 6	data 1	data 2	data 3	data 4	data 5	data 6
level 1	9.86	11.58	14.69	12.5	7.04	8.33	14.4	7.25	6.92	11.3	17.65	6.86
level 2	23.94	19.57	20.98	29.6	11.27	13.33	20	15.56	13.08	16.52	34.31	17.65
level 3	29.58	35.87	26.57	32.59	23.85	20.83	31.11	25.19	25.38	22.61	38.24	29.41
level 4	50.7	45.65	30.77	46.67	47.79	30	39.26	32.31	39.23	30.43	40.2	40.2
level 5	55.71	50.6	33.57	55.56	58.41	37.5	45.83	41.54	50.77	44.35	48.04	48.04
