# Supplementary material for: Pt nanoshells with a high NIR-II photothermal conversion efficiency mediates multimodal neuromodulation against ventricular arrhythmias
Source: Nat Commun. 2024 Jul 28;15:6362. doi: 10.1038/s41467-024-50557-w (PMC11284209; doi:10.1038/s41467-024-50557-w)
Supplement: Supplementary file 4 — Source Data [file 41467_2024_50557_MOESM4_ESM.zip › Source Data/Supplementary Fig. 25.xlsx]

## Sheet: Supplementary Fig. 25a
Supplementary Fig. 25a
Temperature curves of LSG
time(s)	temperture(oC)
1	36.5
2	36.5
3	36.5
4	36.5
5	36.6
6	36.5
7	36.5
8	36.5
9	36.6
10	36.5
11	36.6
12	36.6
13	36.6
14	36.5
15	36.6
16	36.6
17	36.6
18	36.6
19	36.6
20	36.6
39	36.6
40	36.7
41	36.6
60	36.8
80	36.9
100	37
120	37.1
140	37.2
160	37.3
180	37.4
200	37.5
220	37.6
240	37.8
260	38
280	38.3
300	38.5
301	38.5
302	38.2
303	38
304	37.9
305	37.8
306	37.7
307	37.6
308	37.5
309	37.5
310	37.4
311	37.4
312	37.3
313	37.3
314	37.2
315	37.2
316	37.2
317	37.1
318	37.1
319	37
320	37
321	37
322	36.9
323	36.9
324	36.8
325	36.8
326	36.7
327	36.7
328	36.7
329	36.6
330	36.6
331	36.6
332	36.5
333	36.5
334	36.5

## Sheet: Supplementary Fig. 25b
Supplementary Fig. 25b
Maximal SBP changes of baseline (%)
stimulation level	data 1	data 2	data 3
level1	8.75	12.3288	4.16667
level2	22.5	20.5479	11.3043
level3	33.75	40.7895	26.9565
level4	41.25	44.8718	41.7391
level5	51.25	52.5641	50.9615
Maximal SBP changes of laser irradiation (%)
stimulation level	data 1	data 2	data 3
level1	10.5882	11.7647	5.21739
level2	19.5122	19.5122	14.7826
level3	30.4878	36.5854	26.9565
level4	39.0244	43.9024	36.5217
level5	52.439	52.439	51.6667
