# Supplementary material for: Pt nanoshells with a high NIR-II photothermal conversion efficiency mediates multimodal neuromodulation against ventricular arrhythmias
Source: Nat Commun. 2024 Jul 28;15:6362. doi: 10.1038/s41467-024-50557-w (PMC11284209; doi:10.1038/s41467-024-50557-w)
Supplement: Supplementary file 4 — Source Data [file 41467_2024_50557_MOESM4_ESM.zip › Source Data/Supplementary Fig. 26.xlsx]

## Sheet: Supplementary Fig. 26a
Supplementary Fig. 26a
ERP in baeline(ms)	PtNP-shell(n=6)						Control(n=6)
	data 1	data 2	data 3	data 4	data 5	data 6	data 1	data 2	data 3	data 4	data 5	data 6
LVB	184	190	152	172	160	158	160	154	162	150	150	176
LVM	186	188	152	162	162	152	156	150	172	142	156	170
LVA	180	184	146	168	150	160	168	158	164	138	148	178

## Sheet: Supplementary Fig. 26b
Supplementary Fig. 26b
ERP post laser irradiation(ms)	PtNP-shell(n=6)						Control(n=6)
	data 1	data 2	data 3	data 4	data 5	data 6	data 1	data 2	data 3	data 4	data 5	data 6
LVB	196	202	166	218	174	184	164	154	164	150	146	172
LVM	198	204	170	190	170	174	158	152	172	142	146	168
LVA	192	196	170	182	180	188	170	152	170	136	144	174

## Sheet: Supplementary Fig. 26c
Supplementary Fig. 26c
ERP post laser irradiation 1h(ms)	PtNP-shell(n=6)						Control(n=6)
	data 1	data 2	data 3	data 4	data 5	data 6	data 1	data 2	data 3	data 4	data 5	data 6
LVB	194	200	164	202	170	180	162	164	166	154	144	170
LVM	196	202	168	196	172	172	160	158	170	146	146	166
LVA	190	198	162	188	174	178	168	160	170	140	146	172

## Sheet: Supplementary Fig. 26d
Supplementary Fig. 26d
ERP post laser irradiation 2h(ms)	PtNP-shell(n=6)						Control(n=6)
	data 1	data 2	data 3	data 4	data 5	data 6	data 1	data 2	data 3	data 4	data 5	data 6
LVB	192	198	162	194	172	170	162	160	166	152	148	168
LVM	192	198	166	188	170	164	162	154	168	148	148	164
LVA	188	196	160	186	170	172	170	156	162	140	146	170

## Sheet: Supplementary Fig. 26e
Supplementary Fig. 26e
ERP post laser irradiation 3h(ms)	PtNP-shell(n=6)						Control(n=6)
	data 1	data 2	data 3	data 4	data 5	data 6	data 1	data 2	data 3	data 4	data 5	data 6
LVB	186	194	158	176	166	162	164	156	168	152	152	166
LVM	188	192	158	172	168	160	162	160	170	144	152	162
LVA	186	188	152	174	162	164	168	156	166	142	150	168
