# Supplementary material for: Pt nanoshells with a high NIR-II photothermal conversion efficiency mediates multimodal neuromodulation against ventricular arrhythmias
Source: Nat Commun. 2024 Jul 28;15:6362. doi: 10.1038/s41467-024-50557-w (PMC11284209; doi:10.1038/s41467-024-50557-w)
Supplement: Supplementary file 4 — Source Data [file 41467_2024_50557_MOESM4_ESM.zip › Source Data/Supplementary Fig. 27.xlsx]

## Sheet: Supplementary Fig. 27a
Supplementary Fig. 27a
Percentage of TREK1+ cells within the TH+ cell population
	PtNP-shell(n=6)						Control(n=6)
	data 1	data 2	data 3	data 4	data 5	data 6	data 1	data 2	data 3	data 4	data 5	data 6
Proportion	75	93.75	87.5	90.9091	83.3333	70.5882	50	80	58.9744	62.963	54.7619	36.5079

## Sheet: Supplementary Fig. 27b
Supplementary Fig. 27b
Percentage of c-Fos+ cells within the TH+ cell population
	PtNP-shell(n=6)						Control(n=6)
	data 1	data 2	data 3	data 4	data 5	data 6	data 1	data 2	data 3	data 4	data 5	data 6
Proportion	4.16667	3.125	10.7143	11.3636	14.5833	8.82353	64	30.7692	46.1538	38.8889	57.1429	31.746

## Sheet: Supplementary Fig. 27c
Supplementary Fig. 27c
Percentage of c-Fos+ cells within the TREK1+ cell population
	PtNP-shell(n=6)						Control(n=6)
	data 1	data 2	data 3	data 4	data 5	data 6	data 1	data 2	data 3	data 4	data 5	data 6
Proportion	4.16667	3.33333	8.16327	10	12.5	12.5	64	34.6154	69.5652	50	60.8696	82.6087
