# Supplementary material for: Pt nanoshells with a high NIR-II photothermal conversion efficiency mediates multimodal neuromodulation against ventricular arrhythmias
Source: Nat Commun. 2024 Jul 28;15:6362. doi: 10.1038/s41467-024-50557-w (PMC11284209; doi:10.1038/s41467-024-50557-w)
Supplement: Supplementary file 4 — Source Data [file 41467_2024_50557_MOESM4_ESM.zip › Source Data/Supplementary Fig. 29.xlsx]

## Sheet: Supplementary Fig. 29a
Supplementary Fig. 29a
time	LF(nu) of baseline
	PtNP-shell(n=6)						Control(n=6)
	data 1	data 2	data 3	data 4	data 5	data 6	data 1	data 2	data 3	data 4	data 5	data 6
Baseline	24.58	29.7	18.1	29.77	18.82	39.89	23.05	16.02	18.77	34.14	42.26	30.02

## Sheet: Supplementary Fig. 29b
Supplementary Fig. 29b
time	LF(nu) post MI
	PtNP-shell(n=6)						Control(n=6)
	data 1	data 2	data 3	data 4	data 5	data 6	data 1	data 2	data 3	data 4	data 5	data 6
MI post	51.15	40.77	39.18	48.67	41.32	59.05	66.48	40.88	68.19	74.69	72.31	64.02

## Sheet: Supplementary Fig. 29c
Supplementary Fig. 29c
time	HF(nu) of baseline
	PtNP-shell(n=6)						Control(n=6)
	data 1	data 2	data 3	data 4	data 5	data 6	data 1	data 2	data 3	data 4	data 5	data 6
Baseline	59.55	53.62	80.86	64.74	65.85	60.6	65.8	75.83	69.83	56.13	56.45	66.15

## Sheet: Supplementary Fig. 29d
Supplementary Fig. 29d
time	HF(nu) post MI
	PtNP-shell(n=6)						Control(n=6)
	data 1	data 2	data 3	data 4	data 5	data 6	data 1	data 2	data 3	data 4	data 5	data 6
MI post	50.19	44.91	48.84	52.75	48.4	41.33	39.75	46.78	34.79	27.26	26.5	23.35

## Sheet: Supplementary Fig. 29e
Supplementary Fig. 29e
time	LF/HF(ratio) of baseline
	PtNP-shell(n=6)						Control(n=6)
	data 1	data 2	data 3	data 4	data 5	data 6	data 1	data 2	data 3	data 4	data 5	data 6
Baseline	0.4128	0.5539	0.2239	0.4599	0.2858	0.6583	0.3503	0.2113	0.2689	0.6082	0.7487	0.4539

## Sheet: Supplementary Fig. 29f
Supplementary Fig. 29f
time	LF/HF(ratio) post MI
	PtNP-shell(n=6)						Control(n=6)
	data 1	data 2	data 3	data 4	data 5	data 6	data 1	data 2	data 3	data 4	data 5	data 6
MI post	1.019	0.9077	0.8021	0.9227	0.8538	1.429	1.673	0.874	1.96	2.74	2.728	2.741
