# Supplementary material for: Pt nanoshells with a high NIR-II photothermal conversion efficiency mediates multimodal neuromodulation against ventricular arrhythmias
Source: Nat Commun. 2024 Jul 28;15:6362. doi: 10.1038/s41467-024-50557-w (PMC11284209; doi:10.1038/s41467-024-50557-w)
Supplement: Supplementary file 4 — Source Data [file 41467_2024_50557_MOESM4_ESM.zip › Source Data/Supplementary Fig. 31.xlsx]

## Sheet: b
Supplementary Fig. 31b
ALT of dog (U/L)	PtNP-shell(n=6)						PBS(n=6)
	data 1	data 2	data 3	data 4	data 5	data 6	data 1	data 2	data 3	data 4	data 5	data 6
	19.153	24.431	17.951	31.2	34.959	31.915	33.241	31.696	30.191	28.117	29.267	37.386

## Sheet: c
Supplementary Fig. 31c
AST of dog (U/L)	PtNP-shell(n=6)						PBS(n=6)
	data 1	data 2	data 3	data 4	data 5	data 6	data 1	data 2	data 3	data 4	data 5	data 6
	36.201	30.248	44.803	49.912	15.35	28.208	35.034	43.904	28.265	45.391	29.717	37.178

## Sheet: d
Supplementary Fig. 31d
Urea of dog (mmol/L)	PtNP-shell(n=6)						PBS(n=6)
	data 1	data 2	data 3	data 4	data 5	data 6	data 1	data 2	data 3	data 4	data 5	data 6
	4.775	5.415	4.548	5.017	4.254	5.897	4.547	5.676	4.463	4.937	3.524	3.427

## Sheet: e
Supplementary Fig. 31e
Crea of dog (mmol/L)	PtNP-shell(n=6)						PBS(n=6)
	data 1	data 2	data 3	data 4	data 5	data 6	data 1	data 2	data 3	data 4	data 5	data 6
	75.398	70.128	64.858	61.846	73.355	68.192	63.567	83.573	81.529	70.988	78.84	78.84

## Sheet: f
Supplementary Fig. 31f
LDH of dog (U/L)	PtNP-shell(n=6)						PBS(n=6)
	data 1	data 2	data 3	data 4	data 5	data 6	data 1	data 2	data 3	data 4	data 5	data 6
	15.104	8.029	15.746	9.894	16.345	16.98	13.617	16.784	13.643	7.89	18.669	5.764

## Sheet: g
Supplementary Fig. 31g
TNF-α of dog (pg/mL)	PtNP-shell(n=6)						PBS(n=6)
	data 1	data 2	data 3	data 4	data 5	data 6	data 1	data 2	data 3	data 4	data 5	data 6
	43.1025	45.9308	53.1271	59.1153	76.0344	38.9572	34.3812	38.8215	40.1136	56.1212	67.4932	51.1536

## Sheet: h
Supplementary Fig. 31g
IL-6 of dog (pg/mL)	PtNP-shell(n=6)						PBS(n=6)
	data 1	data 2	data 3	data 4	data 5	data 6	data 1	data 2	data 3	data 4	data 5	data 6
	16.0113	41.0892	50.5392	43.9949	29.5084	34.1804	19.4762	18.0141	42.5051	48.9914	59.3962	29.8706

## Sheet: j
Supplementary Fig. 31j
ALT of rat (U/L)	PtNP-shell(n=6)						PBS(n=6)
	data 1	data 2	data 3	data 4	data 5	data 6	data 1	data 2	data 3	data 4	data 5	data 6
	37.002	20.595	41.992	36.197	47.026	77.9898	38.069	41.748	54.164	46.962	47.001	41.813

## Sheet: k
Supplementary Fig. 31k
AST of rat (U/L)	PtNP-shell(n=6)						PBS(n=6)
	data 1	data 2	data 3	data 4	data 5	data 6	data 1	data 2	data 3	data 4	data 5	data 6
	130.544	95.48	70.207	122.706	95.301	141.843	119.165	125.332	95.332	115.663	104.295	90.998

## Sheet: l
Supplementary Fig. 31l
Urea of rat (mmol/L)	PtNP-shell(n=6)						PBS(n=6)
	data 1	data 2	data 3	data 4	data 5	data 6	data 1	data 2	data 3	data 4	data 5	data 6
	6.693	5.901	7.36	6.422	7.55	5.145	7.775	6.522	5.604	7.353	6.7	5.016

[truncated: 4 more sheets: m, n, o, p]
