# Supplementary material for: Pt nanoshells with a high NIR-II photothermal conversion efficiency mediates multimodal neuromodulation against ventricular arrhythmias
Source: Nat Commun. 2024 Jul 28;15:6362. doi: 10.1038/s41467-024-50557-w (PMC11284209; doi:10.1038/s41467-024-50557-w)
Supplement: Supplementary file 4 — Source Data [file 41467_2024_50557_MOESM4_ESM.zip › Source Data/Supplementary Fig. 4.xlsx]

## Sheet: Supplementary Fig. 4
Supplementary Fig. 4
	2θ (degree)	Intensity
	10	15348
	10.02	15495
	10.04	15346
	10.06	15554
	10.08	15522
	10.1	15478
	10.12	15266
	10.14	15464
	10.16	15251
	10.18	15516
	10.2	15251
	10.22	15221
	10.24	15112
	10.26	15075
	10.28	15096
	10.3	15311
	10.32	15218
	10.34	14968
	10.36	15079
	10.38	15028
	10.4	14922
	10.42	15279
	10.44	15182
	10.46	15226
	10.48	15123
	10.5	14939
	10.52	15152
	10.54	14982
	10.56	14873
	10.58	15069
	10.6	15058
	10.62	15023
	10.64	15037
	10.66	14748
	10.68	14686
	10.7	14835
	10.72	14965
	10.74	14891
	10.76	14827
	10.78	15061
	10.8	14771
	10.82	14992
	10.84	14748
	10.86	14696
	10.88	14907
	10.9	14788
	10.92	14581
	10.94	14770
	10.96	14705
	10.98	14575
	11	14721
	11.02	14904
	11.04	14762
	11.06	14686
	11.08	14588
	11.1	14737
	11.12	15024
	11.14	14687
	11.16	14604
	11.18	14497
	11.2	14527
	11.22	14782
	11.24	14551
	11.26	14514
	11.28	14509
	11.3	14689
	11.32	14311
	11.34	14684
	11.36	14365
	11.38	14479
	11.4	14581
	11.42	14573
	11.44	14313
	11.46	14525
	11.48	14317
	11.5	14339
	11.52	14476
	11.54	14179
	11.56	14309
	11.58	14286
	11.6	14283
	11.62	14297
	11.64	14386
	11.66	14313
	11.68	14277
	11.7	14059
	11.72	14161
	11.74	14331
	11.76	14173
	11.78	14231
	11.8	14218
	11.82	14436
	11.84	14060
	11.86	13822
	11.88	14103
	11.9	14233
	11.92	14071
	11.94	14084
	11.96	14087
	11.98	13942
	12	13989
	12.02	14055
	12.04	13965
	12.06	14078
	12.08	14013
	12.1	14003
	12.12	14027
	12.14	14155
	12.16	13756
	12.18	13837
	12.2	13849
	12.22	13916
	12.24	13865
	12.26	13780
	12.28	13694
	12.3	14109
	12.32	13837
	12.34	13587
	12.36	13836
	12.38	13741
	12.4	13768
	12.42	13793
	12.44	14021
	12.46	13540
	12.48	13931
	12.5	13727
	12.52	13658
	12.54	13685
	12.56	13723
	12.58	13453
	12.6	13626
	12.62	13639
	12.64	13623
	12.66	13502
	12.68	13581
	12.7	13529
	12.72	13903
	12.74	13629
	12.76	13491
	12.78	13499
	12.8	13457
	12.82	13385
	12.84	13461
	12.86	13426
	12.88	13458
	12.9	13505
	12.92	13422
	12.94	13324
	12.96	13243
	12.98	13311
	13	13385
	13.02	13364
	13.04	13350
	13.06	13421
	13.08	13022
	13.1	12975
	13.12	13244
	13.14	13284
	13.16	13378
	13.18	13206
	13.2	13290
	13.22	13209
	13.24	13189
	13.26	13283
	13.28	12973
	13.3	13088
	13.32	13043
	13.34	13212
	13.36	13276
	13.38	13081
	13.4	13023
	13.42	13152
	13.44	13170
	13.46	13067
	13.48	13000
	13.5	12972
	13.52	12928
	13.54	13167
	13.56	12936
	13.58	12892
	13.6	12961
	13.62	12747
	13.64	12999
	13.66	12915
	13.68	12868
	13.7	12815
	13.72	12993
	13.74	12827
	13.76	12894
	13.78	12878
	13.8	12768
	13.82	12713
	13.84	12737
	13.86	12597
	13.88	13033
	13.9	12597
	13.92	12625
	13.94	12621
	13.96	12662
	13.98	12787
	14	12638
	14.02	12670
	14.04	12431
	14.06	12516
	14.08	12622
	14.1	12524
	14.12	12417
	14.14	12565
	14.16	12804
	14.18	12685
	14.2	12495
	14.22	12798
	14.24	12678
	14.26	12600
	14.28	12364
	14.3	12541
	14.32	12613
	14.34	12344
	14.36	12255
	14.38	12351
	14.4	12200
	14.42	12461
	14.44	12342
	14.46	12428
	14.48	12328
	14.5	12281
	14.52	12349
	14.54	12262
	14.56	12397
	14.58	12307
	14.6	12398
	14.62	12241
	14.64	12060
	14.66	12368
	14.68	12181
	14.7	12086
	14.72	12180
	14.74	12052
	14.76	12100
	14.78	12158
	14.8	12147
	14.82	11823
	14.84	12246
	14.86	12149
	14.88	12057
	14.9	11907
	14.92	12014
	14.94	11961
	14.96	11854
	14.98	11935
	15	11810
	15.02	11903
	15.04	12011
	15.06	11774
	15.08	11989
	15.1	11707
	15.12	11683
	15.14	11933
	15.16	11950
	15.18	11891
	15.2	11664
	15.22	11913
	15.24	11872
	15.26	11772
	15.28	11680
	15.3	11692
	15.32	11756
	15.34	11668
	15.36	11461
	15.38	11692
	15.4	11766
	15.42	11712
	15.44	11726
	15.46	11704
	15.48	11370
	15.5	11527
	15.52	11700
	15.54	11684
	15.56	11617
	15.58	11458
	15.6	11390
	15.62	11448
	15.64	11528
	15.66	11493
	15.68	11375
	15.7	11489
	15.72	11234
	15.74	11457
	15.76	11246
	15.78	11527
	15.8	11379
	15.82	11220
	15.84	11423
	15.86	11278
	15.88	11231
	15.9	11314
	15.92	11330
	15.94	11127
	15.96	11268
	15.98	11285
	16	11305
	16.02	11234
	16.04	11104
	16.06	11043
	16.08	11140
	16.1	11199
	16.12	11066
	16.14	11112
	16.16	11142
	16.18	11284
	16.2	11059
	16.22	11224
	16.24	11037
	16.26	10898
	16.28	10948
	16.3	11042
	16.32	11110
	16.34	11001
	16.36	11013
	16.38	10961
	16.4	11104
	16.42	10898
	16.44	10794
	16.46	10902
	16.48	11002
	16.5	10925
	16.52	10943
	16.54	10893
	16.56	10903
	16.58	10774
	16.6	10845
	16.62	10755
	16.64	10981
	16.66	10725
	16.68	10842
	16.7	10701
	16.72	10721
	16.74	10697
	16.76	10864
	16.78	10800
	16.8	10771
	16.82	10750
	16.84	10700
	16.86	10575
	16.88	10530
	16.9	10563
	16.92	10506
	16.94	10716
	16.96	10525
	16.98	10590
	17	10486
	17.02	10675
	17.04	10433
	17.06	10474
	17.08	10545
	17.1	10345
	17.12	10660
	17.14	10373
	17.16	10341
	17.18	10505
	17.2	10363
	17.22	10486
	17.24	10311
	17.26	10305
	17.28	10286
	17.3	10253
	17.32	10439
	17.34	10254
	17.36	10395
	17.38	10235
	17.4	10243
	17.42	10258
	17.44	10125
	17.46	10149
	17.48	10266
	17.5	10205
	17.52	10163
	17.54	10112
	17.56	10180
	17.58	10169
	17.6	10113
	17.62	10169
	17.64	10039
	17.66	10028
	17.68	10070
	17.7	10200
	17.72	9983
	17.74	10061
	17.76	10033
	17.78	10061
	17.8	9892
	17.82	9978
	17.84	10049
	17.86	9915
	17.88	10013
	17.9	9953
	17.92	9857
	17.94	9962
	17.96	9769
	17.98	10018
	18	10081
	18.02	9863
	18.04	10072
	18.06	9875
	18.08	9808
	18.1	9896
	18.12	9914
	18.14	9906
	18.16	9741
	18.18	9705
	18.2	9746
	18.22	9657
	18.24	9755
	18.26	9859
	18.28	9801
	18.3	9863
	18.32	9474
	18.34	9604
	18.36	9804
	18.38	9524
	18.4	9575
	18.42	9826
	18.44	9570
	18.46	9548
	18.48	9574
	18.5	9602
	18.52	9637
	18.54	9530
	18.56	9520
	18.58	9358
	18.6	9443
	18.62	9579
	18.64	9475
	18.66	9532
	18.68	9321
	18.7	9484
	18.72	9663
	18.74	9432
	18.76	9418
	18.78	9443
	18.8	9322
	18.82	9441
	18.84	9356
	18.86	9417
	18.88	9250
	18.9	9427
	18.92	9365
	18.94	9419
	18.96	9263
	18.98	9177
	19	9220
	19.02	9084
	19.04	9274
	19.06	9179
	19.08	9052
	19.1	9004
	19.12	9034
	19.14	9052
	19.16	9033
	19.18	9232
	19.2	9099
	19.22	9070
	19.24	9070
	19.26	9175
	19.28	9001
	19.3	9014
	19.32	8923
	19.34	8973
	19.36	8923
	19.38	8878
	19.4	9101
	19.42	8857
	19.44	8743
	19.46	8859
	19.48	9085
	19.5	8686
	19.52	8831
	19.54	8945
	19.56	8822
	19.58	8974
	19.6	8861
	19.62	8644
	19.64	8787
	19.66	8739
	19.68	8731
	19.7	8625
	19.72	8765
	19.74	8749
	19.76	8854
	19.78	8566
	19.8	8698
	19.82	8625
	19.84	8670
	19.86	8722
	19.88	8523
	19.9	8551
	19.92	8548
	19.94	8595
	19.96	8658
	19.98	8392
	20	8647
	20.02	8523
	20.04	8535
	20.06	8461
	20.08	8362
	20.1	8482
	20.12	8474
	20.14	8555
	20.16	8412
	20.18	8334
	20.2	8493
	20.22	8496
	20.24	8398
	20.26	8429
	20.28	8380
	20.3	8484
	20.32	8364
	20.34	8311
	20.36	8259
	20.38	8327
	20.4	8355
	20.42	8379
	20.44	8346
	20.46	8243
	20.48	8344
	20.5	8249
	20.52	8259
	20.54	8094
	20.56	8131
	20.58	8165
	20.6	8264
	20.62	8084
	20.64	8114
	20.66	8136
	20.68	8181
	20.7	8118
	20.72	8246
	20.74	8116
	20.76	8341
	20.78	8116
	20.8	8176
	20.82	8250
	20.84	8105
	20.86	8046
	20.88	8119
	20.9	8238
	20.92	8168
	20.94	8090
	20.96	8110
	20.98	8008
	21	7963
	21.02	8052
	21.04	8148
	21.06	7955
	21.08	8062
	21.1	8061
	21.12	8039
	21.14	8030
	21.16	7989
	21.18	8125
	21.2	8118
	21.22	8151
	21.24	8059
	21.26	8083
	21.28	8275
	21.3	8206
	21.32	8189
	21.34	8200
	21.36	8244
	21.38	8536
	21.4	8331
	21.42	8436
	21.44	8422
	21.46	8413
	21.48	8578
	21.5	8569
	21.52	8566
	21.54	8440
	21.56	8432
	21.58	8581
	21.6	8522
	21.62	8535
	21.64	8420
	21.66	8542
	21.68	8362
	21.7	8396
	21.72	8303
	21.74	8173
	21.76	8064
	21.78	8003
	21.8	7795
	21.82	7844
	21.84	7786
	21.86	7813
	21.88	7793
	21.9	7605
	21.92	7534
	21.94	7806
	21.96	7728
	21.98	7574
	22	7650
	22.02	7487
	22.04	7544
	22.06	7361
	22.08	7395
	22.1	7427
	22.12	7434
	22.14	7397
	22.16	7400
	22.18	7534
	22.2	7293
	22.22	7315
	22.24	7222
	22.26	7202
	22.28	7266
	22.3	7173
	22.32	7218
	22.34	7268
	22.36	7217
	22.38	7157
	22.4	7059
	22.42	7204
	22.44	7140
	22.46	7127
	22.48	7147
	22.5	7065
	22.52	7072
	22.54	6945
	22.56	7110
	22.58	6928
	22.6	7055
	22.62	7016
	22.64	6938
	22.66	6916
	22.68	6985
	22.7	6973
	22.72	6913
	22.74	6855
	22.76	6959
	22.78	6804
	22.8	6840
	22.82	6812
	22.84	6978
	22.86	6842
	22.88	6979
	22.9	6685
	22.92	6872
	22.94	6752
	22.96	6822
	22.98	6843
	23	6839
	23.02	6816
	23.04	6710
	23.06	6805
	23.08	6637
	23.1	6751
	23.12	6803
	23.14	6615
	23.16	6807
	23.18	6701
	23.2	6647
	23.22	6742
	23.24	6545
	23.26	6538
	23.28	6559
	23.3	6552
	23.32	6490
	23.34	6455
	23.36	6545
	23.38	6477
	23.4	6470
	23.42	6511
	23.44	6569
	23.46	6482
	23.48	6497
	23.5	6531
	23.52	6333
	23.54	6438
	23.56	6492
	23.58	6471
	23.6	6431
	23.62	6429
	23.64	6421
	23.66	6332
	23.68	6415
	23.7	6368
	23.72	6311
	23.74	6390
	23.76	6372
	23.78	6234
	23.8	6351
	23.82	6251
	23.84	6237
	23.86	6166
	23.88	6224
	23.9	6278
	23.92	6263
	23.94	6200
	23.96	6220
	23.98	6230
	24	6338
	24.02	6047
	24.04	6208
	24.06	6143
	24.08	6193
	24.1	6105
	24.12	6212
	24.14	5989
	24.16	6129
	24.18	6217
	24.2	6090
	24.22	6113
	24.24	6117
	24.26	6002
	24.28	6084
	24.3	5977
	24.32	5994
	24.34	6006
	24.36	5997
	24.38	6087
	24.4	5915
	24.42	6228
	24.44	5937
	24.46	5962
	24.48	5941
	24.5	6031
	24.52	6037
	24.54	6013
	24.56	5938
	24.58	5825
	24.6	5861
	24.62	5856
	24.64	5851
	24.66	6006
	24.68	5872
	24.7	5794
	24.72	5894
	24.74	5876
	24.76	5818
	24.78	5679
	24.8	5850
	24.82	5670
	24.84	5720
	24.86	5658
	24.88	5747
	24.9	5775
	24.92	5717
	24.94	5749
	24.96	5667
	24.98	5631
	25	5781
	25.02	5775
	25.04	5744
	25.06	5625
	25.08	5700
	25.1	5689
	25.12	5630
	25.14	5569
	25.16	5683
	25.18	5614
	25.2	5543
	25.22	5603
	25.24	5619
	25.26	5431
	25.28	5485
	25.3	5463
	25.32	5555
	25.34	5611
	25.36	5499
	25.38	5653
	25.4	5466
	25.42	5528
	25.44	5468
	25.46	5573
	25.48	5447
	25.5	5348
	25.52	5534
	25.54	5524
	25.56	5445
	25.58	5349
	25.6	5432
	25.62	5499
	25.64	5319
	25.66	5390
	25.68	5343
	25.7	5363
	25.72	5531
	25.74	5521
	25.76	5356
	25.78	5364
	25.8	5368
	25.82	5345
	25.84	5349
	25.86	5298
	25.88	5412
	25.9	5241
	25.92	5411
	25.94	5301
	25.96	5325
	25.98	5305
	26	5198
	26.02	5130
	26.04	5245
	26.06	5281
	26.08	5255
	26.1	5174
	26.12	5207
	26.14	5245
	26.16	5215
	26.18	5209
	26.2	5113
	26.22	5121
	26.24	5199
	26.26	5211
	26.28	5225
	26.3	5075
	26.32	5166
	26.34	5206
	26.36	5213
	26.38	5163
	26.4	5184
	26.42	5130
	26.44	5106
	26.46	5239
	26.48	5172
	26.5	5176
	26.52	5135
	26.54	5099
	26.56	5044
	26.58	5007
	26.6	5177
	26.62	5013
	26.64	5011
	26.66	5140
	26.68	5086
	26.7	5104
	26.72	5219
	26.74	5035
	26.76	5128
	26.78	5132
	26.8	5054
	26.82	4949
	26.84	5049
	26.86	5295
	26.88	5092
	26.9	5088
	26.92	5018
	26.94	4996
	26.96	5043
	26.98	4910
	27	5040
	27.02	4950
	27.04	4914
	27.06	4982
	27.08	4830
	27.1	4966
	27.12	4877
	27.14	4868
	27.16	4888
	27.18	4949
	27.2	4761
	27.22	4773
	27.24	4798
	27.26	4836
	27.28	4779
	27.3	4770
	27.32	4762
	27.34	4724
	27.36	4743
	27.38	4768
	27.4	4811
	27.42	4614
	27.44	4696
	27.46	4823
	27.48	4640
	27.5	4770
	27.52	4594
	27.54	4668
	27.56	4709
	27.58	4737
	27.6	4746
	27.62	4616
	27.64	4621
	27.66	4657
	27.68	4691
	27.7	4663
	27.72	4586
	27.74	4588
	27.76	4669
	27.78	4684
	27.8	4633
	27.82	4605
	27.84	4587
	27.86	4768
	27.88	4627
	27.9	4692
	27.92	4639
	27.94	4540
	27.96	4544
	27.98	4521
	28	4578
	28.02	4584
	28.04	4470
	28.06	4531
	28.08	4514
	28.1	4401
	28.12	4580
	28.14	4346
	28.16	4478
	28.18	4423
	28.2	4562
	28.22	4388
	28.24	4447
	28.26	4538
	28.28	4441
	28.3	4461
	28.32	4315
	28.34	4343
	28.36	4456
	28.38	4408
	28.4	4407
	28.42	4381
	28.44	4440
	28.46	4412
	28.48	4463
	28.5	4456
	28.52	4409
	28.54	4491
	28.56	4354
	28.58	4234
	28.6	4340
	28.62	4231
	28.64	4321
	28.66	4421
	28.68	4340
	28.7	4245
	28.72	4298
	28.74	4328
	28.76	4385
	28.78	4357
	28.8	4320
	28.82	4277
	28.84	4297
	28.86	4265
	28.88	4212
	28.9	4204
	28.92	4199
	28.94	4408
	28.96	4229
	28.98	4230
	29	4180
	29.02	4286
	29.04	4224
	29.06	4250
	29.08	4197
	29.1	4299
	29.12	4233
	29.14	4274
	29.16	4152
	29.18	4145
	29.2	4228
	29.22	4134
	29.24	4177
	29.26	4328
	29.28	4148
	29.3	4230
	29.32	4102
	29.34	4287
	29.36	4197
	29.38	4180
	29.4	4049
	29.42	4045
	29.44	4239
	29.46	4116
	29.48	4101
	29.5	4118
	29.52	4249
	29.54	4114
	29.56	4058
	29.58	4021
	29.6	4097
	29.62	4119
	29.64	4180
	29.66	4140
	29.68	4070
	29.7	3984
	29.72	3973
	29.74	4093
	29.76	4210
	29.78	4087
	29.8	4019
	29.82	4072
	29.84	4180
	29.86	3913
	29.88	4091
	29.9	4059
	29.92	4114
	29.94	4081
	29.96	4054
	29.98	4104
	30	4097
	30.02	4067
	30.04	3964
	30.06	3992
	30.08	3993
	30.1	3938
	30.12	4105
	30.14	4019
	30.16	4030
	30.18	3979
	30.2	3987
	30.22	4067
	30.24	4007
	30.26	3955
	30.28	3978
	30.3	4077
	30.32	4075
	30.34	4041
	30.36	4056
	30.38	3853
	30.4	3999
	30.42	3900
	30.44	3957
	30.46	4047
	30.48	3862
	30.5	3820
	30.52	4023
	30.54	3971
	30.56	3943
	30.58	4128
	30.6	3965
	30.62	4011
	30.64	3917
	30.66	3916
	30.68	3925
	30.7	3940
	30.72	3886
	30.74	3864
	30.76	3985
	30.78	3996
	30.8	3971
	30.82	3977
	30.84	3932
	30.86	3962
	30.88	3861
	30.9	3866
	30.92	3844
	30.94	3886
	30.96	3922
	30.98	3947
	31	3970
	31.02	3950
	31.04	3836
	31.06	3673
	31.08	3788
	31.1	3964
	31.12	3885
	31.14	3949
	31.16	3918
	31.18	3970
	31.2	3943
	31.22	3873
	31.24	3898
	31.26	3918
	31.28	3966
	31.3	3908
	31.32	3857
	31.34	3806
	31.36	3846
	31.38	4027
	31.4	3816
	31.42	3780
	31.44	3815
	31.46	3893
	31.48	3841
	31.5	3870
	31.52	3854
	31.54	3990
	31.56	3917
	31.58	3891
	31.6	3855
	31.62	3839
	31.64	3936
	31.66	3844
	31.68	3747
	31.7	3827
	31.72	3861
	31.74	3864
	31.76	3820
	31.78	3940
	31.8	3896
	31.82	3939
	31.84	3952
	31.86	3945
	31.88	3956
	31.9	3921
	31.92	3867
	31.94	4004
	31.96	3979
	31.98	4005
	32	3867
	32.02	3882
	32.04	3906
	32.06	3779
	32.08	3710
	32.1	3886
	32.12	3914
	32.14	3823
	32.16	3856
	32.18	3906
	32.2	3812
	32.22	3902
	32.24	3937
	32.26	3849
	32.28	3981
	32.3	3921
	32.32	3877
	32.34	3928
	32.36	3939
	32.38	3863
	32.4	3834
	32.42	3829
	32.44	3917
	32.46	3947
	32.48	3975
	32.5	3931
	32.52	3880
	32.54	3954
	32.56	4024
	32.58	4023
	32.6	3966
	32.62	3959
	32.64	3936
	32.66	3936
	32.68	3914
	32.7	4001
	32.72	3949
	32.74	3888
	32.76	4006
	32.78	3935
	32.8	3999
	32.82	4029
	32.84	4002
	32.86	3941
	32.88	3998
	32.9	4088
	32.92	4091
	32.94	3983
	32.96	4051
	32.98	4044
	33	4111
	33.02	4165
	33.04	4123
	33.06	4176
	33.08	4187
	33.1	4052
	33.12	4047
	33.14	4205
	33.16	4257
	33.18	4159
	33.2	4132
	33.22	4200
	33.24	4171
	33.26	4326
	33.28	4317
	33.3	4311
	33.32	4235
	33.34	4276
	33.36	4416
	33.38	4288
	33.4	4399
	33.42	4466
	33.44	4338
	33.46	4390
	33.48	4442
	33.5	4493
	33.52	4584
	33.54	4499
	33.56	4698
	33.58	4592
	33.6	4624
	33.62	4686
	33.64	4745
	33.66	4752
	33.68	4870
	33.7	4859
	33.72	5013
	33.74	4997
	33.76	5161
	33.78	5212
	33.8	5382
	33.82	5376
	33.84	5516
	33.86	5509
	33.88	5514
	33.9	5613
	33.92	5475
	33.94	5372
	33.96	5339
	33.98	5289
	34	5186
	34.02	5185
	34.04	5157
	34.06	5156
	34.08	5084
	34.1	4898
	34.12	4922
	34.14	4850
	34.16	4774
	34.18	4837
	34.2	4746
	34.22	4751
	34.24	4819
	34.26	4788
	34.28	4698
	34.3	4645
	34.32	4891
	34.34	4728
	34.36	4737
	34.38	4649
	34.4	4681
	34.42	4636
	34.44	4781
	34.46	4592
	34.48	4764
	34.5	4641
	34.52	4735
	34.54	4666
	34.56	4601
	34.58	4703
	34.6	4753
	34.62	4697
	34.64	4731
	34.66	4796
	34.68	4638
	34.7	4761
	34.72	4777
	34.74	4848
	34.76	4849
	34.78	4831
	34.8	4721
	34.82	4818
	34.84	4753
	34.86	4799
	34.88	4882
	34.9	4861
	34.92	4877
	34.94	4847
	34.96	4975
	34.98	4853
	35	4828
	35.02	4948
	35.04	4859
	35.06	4890
	35.08	4982
	35.1	5009
	35.12	5131
	35.14	5015
	35.16	5085
	35.18	5122
	35.2	5072
	35.22	5236
	35.24	5096
	35.26	5168
	35.28	5149
	35.3	5233
	35.32	5336
	35.34	5271
	35.36	5443
	35.38	5661
	35.4	5656
	35.42	5627
	35.44	5814
	35.46	5701
	35.48	5962
	35.5	6009
	35.52	5928
	35.54	6107
	35.56	6216
	35.58	6031
	35.6	6198
	35.62	6237
	35.64	6118
	35.66	6021
	35.68	5838
	35.7	5932
	35.72	5868
	35.74	5819
	35.76	5842
	35.78	5694
	35.8	5708
	35.82	5644
	35.84	5527
	35.86	5446
	35.88	5528
	35.9	5371
	35.92	5593
	35.94	5505
	35.96	5660
	35.98	5295
	36	5503
	36.02	5468
	36.04	5579
	36.06	5525
	36.08	5600
	36.1	5557
	36.12	5594
	36.14	5562
	36.16	5586
	36.18	5730
	36.2	5720
	36.22	5631
	36.24	5702
	36.26	5607
	36.28	5658
	36.3	5786
	36.32	5711
	36.34	5662
	36.36	5856
	36.38	5684
	36.4	5858
	36.42	5661
	36.44	5709
	36.46	5910
	36.48	5760
	36.5	5745
	36.52	5812
	36.54	5857
	36.56	5934
	36.58	5782
	36.6	5813
	36.62	5842
	36.64	5899
	36.66	6030
	36.68	6150
	36.7	6107
	36.72	6115
	36.74	6281
	36.76	6358
	36.78	6356
	36.8	6395
	36.82	6356
	36.84	6441
	36.86	6406
	36.88	6458
	36.9	6421
	36.92	6430
	36.94	6451
	36.96	6409
	36.98	6337
	37	6290
	37.02	6358
	37.04	6486
	37.06	6489
	37.08	6568
	37.1	6488
	37.12	6553
	37.14	6578
	37.16	6872
	37.18	6769
	37.2	6878
	37.22	7091
	37.24	7192
	37.26	7459
	37.28	7530
	37.3	7723
	37.32	8011
	37.34	8047
	37.36	8437
	37.38	8418
	37.4	8713
	37.42	8794
	37.44	9078
	37.46	9165
	37.48	8999
	37.5	9075
	37.52	8876
	37.54	8804
	37.56	8501
	37.58	8363
	37.6	8240
	37.62	7991
	37.64	7699
	37.66	7664
	37.68	7406
	37.7	7235
	37.72	7242
	37.74	7083
	37.76	7101
	37.78	6816
	37.8	6921
	37.82	6931
	37.84	6822
	37.86	6712
	37.88	6625
	37.9	6711
	37.92	6585
	37.94	6557
	37.96	6534
	37.98	6621
	38	6460
	38.02	6428
	38.04	6456
	38.06	6579
	38.08	6427
	38.1	6462
	38.12	6615
	38.14	6452
	38.16	6525
	38.18	6506
	38.2	6514
	38.22	6542
	38.24	6421
	38.26	6492
	38.28	6611
	38.3	6661
	38.32	6705
	38.34	6586
	38.36	6768
	38.38	6713
	38.4	6770
	38.42	6873
	38.44	6702
	38.46	6803
	38.48	6898
	38.5	6965
	38.52	6872
	38.54	6909
	38.56	6824
	38.58	6857
	38.6	6905
	38.62	7048
	38.64	6872
	38.66	6861
	38.68	6874
	38.7	7098
	38.72	7059
	38.74	7130
	38.76	7097
	38.78	7139
	38.8	7330
	38.82	7301
	38.84	7244
	38.86	7288
	38.88	7481
	38.9	7366
	38.92	7385
	38.94	7440
	38.96	7610
	38.98	7566
	39	7614
	39.02	7588
	39.04	7733
	39.06	7745
	39.08	7748
	39.1	7835
	39.12	7936
	39.14	7981
	39.16	7928
	39.18	8105
	39.2	8374
	39.22	8169
	39.24	8408
	39.26	8282
	39.28	8292
	39.3	8449
	39.32	8679
	39.34	8590
	39.36	8691
	39.38	8883
	39.4	9067
	39.42	8903
	39.44	9149
	39.46	9170
	39.48	9289
	39.5	9271
	39.52	9387
	39.54	9546
	39.56	9475
	39.58	9789
	39.6	9746
	39.62	9916
	39.64	10077
	39.66	10104
	39.68	10182
	39.7	10124
	39.72	10252
	39.74	10440
	39.76	10409
	39.78	10478
	39.8	10613
	39.82	10797
	39.84	10854
	39.86	10953
	39.88	10949
	39.9	11040
	39.92	11204
	39.94	11319
	39.96	11596
	39.98	11456
	40	11606
	40.02	11795
	40.04	11618
	40.06	11920
	40.08	11948
	40.1	12035
	40.12	12007
	40.14	12306
	40.16	12429
	40.18	12170
	40.2	12501
	40.22	12600
	40.24	12700
	40.26	12774
	40.28	12852
	40.3	12752
	40.32	12978
	40.34	12773
	40.36	13115
	40.38	13019
	40.4	13212
	40.42	13200
	40.44	13060
	40.46	13201
	40.48	13245
	40.5	13369
	40.52	13447
	40.54	13281
	40.56	13347
	40.58	13309
	40.6	13547
	40.62	13323
	40.64	13296
	40.66	13443
	40.68	13402
	40.7	13306
	40.72	13414
	40.74	13325
	40.76	13149
	40.78	13298
	40.8	13039
	40.82	13267
	40.84	13216
	40.86	12943
	40.88	12899
	40.9	12581
	40.92	12393
	40.94	12319
	40.96	12091
	40.98	12336
	41	12100
	41.02	11763
	41.04	11588
	41.06	11519
	41.08	11635
	41.1	11276
	41.12	11236
	41.14	11059
	41.16	10906
	41.18	10811
	41.2	10556
	41.22	10455
	41.24	10379
	41.26	10356
	41.28	10019
	41.3	9874
	41.32	9751
	41.34	9764
	41.36	9658
	41.38	9430
	41.4	9301
	41.42	9115
	41.44	8997
	41.46	8913
	41.48	8971
	41.5	8659
	41.52	8734
	41.54	8614
	41.56	8503
	41.58	8443
	41.6	8365
	41.62	8259
	41.64	8133
	41.66	8124
	41.68	8190
	41.7	7931
	41.72	7935
	41.74	7772
	41.76	7791
	41.78	7715
	41.8	7555
	41.82	7628
	41.84	7463
	41.86	7441
	41.88	7518
	41.9	7377
	41.92	7526
	41.94	7379
	41.96	7165
	41.98	7314
	42	7202
	42.02	7118
	42.04	6864
	42.06	6945
	42.08	6789
	42.1	6762
	42.12	6776
	42.14	6495
	42.16	6576
	42.18	6445
	42.2	6277
	42.22	6212
	42.24	6015
	42.26	6023
	42.28	5914
	42.3	5921
	42.32	5801
	42.34	5875
	42.36	5793
	42.38	5863
	42.4	5775
	42.42	5584
	42.44	5641
	42.46	5660
	42.48	5426
	42.5	5588
	42.52	5538
	42.54	5432
	42.56	5383
	42.58	5387
	42.6	5298
	42.62	5292
	42.64	5272
	42.66	5174
	42.68	5222
	42.7	5271
	42.72	5252
	42.74	5082
	42.76	5099
	42.78	5116
	42.8	5084
	42.82	5159
	42.84	5041
	42.86	4983
	42.88	5024
	42.9	5002
	42.92	4892
	42.94	4910
	42.96	4973
	42.98	4914
	43	4859
	43.02	4822
	43.04	4915
	43.06	4859
	43.08	4785
	43.1	4787
	43.12	4846
	43.14	4860
	43.16	4780
	43.18	4727
	43.2	4739
	43.22	4791
	43.24	4891
	43.26	4651
	43.28	4736
	43.3	4657
	43.32	4726
	43.34	4785
	43.36	4681
	43.38	4725
	43.4	4755
	43.42	4638
	43.44	4658
	43.46	4593
	43.48	4664
	43.5	4676
	43.52	4619
	43.54	4653
	43.56	4682
	43.58	4719
	43.6	4583
	43.62	4663
	43.64	4558
	43.66	4652
	43.68	4670
	43.7	4650
	43.72	4718
	43.74	4620
	43.76	4769
	43.78	4634
	43.8	4749
	43.82	4728
	43.84	4539
	43.86	4614
	43.88	4627
	43.9	4557
	43.92	4688
	43.94	4567
	43.96	4665
	43.98	4632
	44	4702
	44.02	4637
	44.04	4534
	44.06	4695
	44.08	4702
	44.1	4615
	44.12	4626
	44.14	4664
	44.16	4620
	44.18	4684
	44.2	4578
	44.22	4628
	44.24	4744
	44.26	4741
	44.28	4620
	44.3	4719
	44.32	4694
	44.34	4706
	44.36	4674
	44.38	4775
	44.4	4807
	44.42	4717
	44.44	4749
	44.46	4749
	44.48	4770
	44.5	4912
	44.52	4833
	44.54	4958
	44.56	4812
	44.58	4910
	44.6	4989
	44.62	4816
	44.64	4827
	44.66	4918
	44.68	5009
	44.7	4876
	44.72	4902
	44.74	4936
	44.76	4832
	44.78	4963
	44.8	4933
	44.82	4800
	44.84	4953
	44.86	4807
	44.88	5005
	44.9	4995
	44.92	4974
	44.94	4991
	44.96	4993
	44.98	4959
	45	4932
	45.02	4954
	45.04	4971
	45.06	5141
	45.08	4990
	45.1	5079
	45.12	4966
	45.14	5084
	45.16	5000
	45.18	5310
	45.2	5281
	45.22	5153
	45.24	5168
	45.26	5350
	45.28	5291
	45.3	5170
	45.32	5444
	45.34	5301
	45.36	5350
	45.38	5256
	45.4	5394
	45.42	5449
	45.44	5414
	45.46	5512
	45.48	5448
	45.5	5439
	45.52	5444
	45.54	5602
	45.56	5583
	45.58	5620
	45.6	5601
	45.62	5637
	45.64	5707
	45.66	5822
	45.68	5706
	45.7	5745
	45.72	5757
	45.74	5895
	45.76	5860
	45.78	5969
	45.8	5841
	45.82	6073
	45.84	6013
	45.86	6024
	45.88	6067
	45.9	6221
	45.92	6179
	45.94	6260
	45.96	6227
	45.98	6364
	46	6289
	46.02	6223
	46.04	6420
	46.06	6360
	46.08	6391
	46.1	6483
	46.12	6335
	46.14	6467
	46.16	6442
	46.18	6423
	46.2	6475
	46.22	6480
	46.24	6375
	46.26	6438
	46.28	6417
	46.3	6434
	46.32	6536
	46.34	6482
	46.36	6647
	46.38	6541
	46.4	6562
	46.42	6605
	46.44	6636
	46.46	6580
	46.48	6556
	46.5	6675
	46.52	6797
	46.54	6791
	46.56	6665
	46.58	6682
	46.6	6717
	46.62	6719
	46.64	6846
	46.66	6653
	46.68	6624
	46.7	6739
	46.72	6763
	46.74	6819
	46.76	6871
	46.78	6877
	46.8	6895
	46.82	6811
	46.84	6760
	46.86	6903
	46.88	6787
	46.9	6869
	46.92	6889
	46.94	6795
	46.96	6929
	46.98	7050
	47	6914
	47.02	6858
	47.04	6726
	47.06	6770
	47.08	6684
	47.1	6955
	47.12	6784
	47.14	6774
	47.16	6785
	47.18	6838
	47.2	6775
	47.22	6793
	47.24	6794
	47.26	6559
	47.28	6764
	47.3	6625
	47.32	6608
	47.34	6574
	47.36	6520
	47.38	6500
	47.4	6397
	47.42	6435
	47.44	6552
	47.46	6487
	47.48	6390
	47.5	6249
	47.52	6227
	47.54	6195
	47.56	6362
	47.58	6138
	47.6	6154
	47.62	6223
	47.64	6064
	47.66	6028
	47.68	5897
	47.7	6005
	47.72	5916
	47.74	5892
	47.76	5869
	47.78	5826
	47.8	5701
	47.82	5537
	47.84	5580
	47.86	5728
	47.88	5503
	47.9	5431
	47.92	5405
	47.94	5416
	47.96	5386
	47.98	5304
	48	5267
	48.02	5204
	48.04	5235
	48.06	5110
	48.08	5099
	48.1	5058
	48.12	5050
	48.14	5096
	48.16	5000
	48.18	4953
	48.2	5037
	48.22	5023
	48.24	4784
	48.26	4940
	48.28	4843
	48.3	4714
	48.32	4786
	48.34	4790
	48.36	4795
	48.38	4740
	48.4	4663
	48.42	4560
	48.44	4487
	48.46	4455
	48.48	4427
	48.5	4418
	48.52	4295
	48.54	4165
	48.56	4293
	48.58	4280
	48.6	4082
	48.62	4023
	48.64	3995
	48.66	4045
	48.68	4019
	48.7	3782
	48.72	3919
	48.74	3870
	48.76	3837
	48.78	3878
	48.8	3782
	48.82	3770
	48.84	3738
	48.86	3671
	48.88	3752
	48.9	3608
	48.92	3614
	48.94	3556
	48.96	3492
	48.98	3575
	49	3423
	49.02	3408
	49.04	3453
	49.06	3286
	49.08	3353
	49.1	3268
	49.12	3302
	49.14	3305
	49.16	3275
	49.18	3186
	49.2	3149
	49.22	3194
	49.24	3140
	49.26	3142
	49.28	3241
	49.3	3181
	49.32	3201
	49.34	3060
	49.36	3082
	49.38	2951
	49.4	3038
	49.42	3046
	49.44	2978
	49.46	3003
	49.48	2941
	49.5	2874
	49.52	2901
	49.54	2841
	49.56	2968
	49.58	2852
	49.6	2840
	49.62	2790
	49.64	2783
	49.66	2841
	49.68	2724
	49.7	2842
	49.72	2706
	49.74	2775
	49.76	2776
	49.78	2790
	49.8	2802
	49.82	2631
	49.84	2725
	49.86	2621
	49.88	2814
	49.9	2640
	49.92	2658
	49.94	2620
[truncated: 2,003 more rows]
