# Supplementary material for: Pt nanoshells with a high NIR-II photothermal conversion efficiency mediates multimodal neuromodulation against ventricular arrhythmias
Source: Nat Commun. 2024 Jul 28;15:6362. doi: 10.1038/s41467-024-50557-w (PMC11284209; doi:10.1038/s41467-024-50557-w)
Supplement: Supplementary file 4 — Source Data [file 41467_2024_50557_MOESM4_ESM.zip › Source Data/Supplementary Fig. 5.xlsx]

## Sheet: Supplementary Fig. 5a
Supplementary Fig. 5a
	Binding Energy (eV)	Intensity
	1350	987518
	1349	981029
	1348	974178
	1347	971008
	1346	972627
	1345	969503
	1344	967702
	1343	968300
	1342	963148
	1341	959948
	1340	957416
	1339	955381
	1338	953036
	1337	952206
	1336	943526
	1335	940693
	1334	937766
	1333	935494
	1332	932831
	1331	928281
	1330	927028
	1329	924822
	1328	922674
	1327	918794
	1326	914536
	1325	910619
	1324	910389
	1323	909611
	1322	911578
	1321	911565
	1320	905535
	1319	905156
	1318	899999
	1317	902245
	1316	897407
	1315	891602
	1314	890020
	1313	885834
	1312	879965
	1311	880770
	1310	886209
	1309	886372
	1308	881810
	1307	880853
	1306	886944
	1305	901093
	1304	906036
	1303	909888
	1302	911990
	1301	903728
	1300	894099
	1299	885610
	1298	878616
	1297	868381
	1296	859653
	1295	852447
	1294	844431
	1293	838606
	1292	837530
	1291	837525
	1290	839207
	1289	838279
	1288	833961
	1287	831943
	1286	831601
	1285	831190
	1284	831803
	1283	831914
	1282	827688
	1281	825790
	1280	829976
	1279	828276
	1278	825661
	1277	825789
	1276	825001
	1275	825533
	1274	827407
	1273	825424
	1272	821025
	1271	821532
	1270	819278
	1269	820164
	1268	823646
	1267	820803
	1266	823861
	1265	819822
	1264	822367
	1263	822354
	1262	824135
	1261	819734
	1260	818287
	1259	820467
	1258	825366
	1257	823644
	1256	814756
	1255	809918
	1254	816896
	1253	817540
	1252	816677
	1251	821151
	1250	826025
	1249	826954
	1248	818541
	1247	822776
	1246	825471
	1245	825827
	1244	826695
	1243	824399
	1242	830920
	1241	829701
	1240	828218
	1239	831955
	1238	827539
	1237	829892
	1236	830496
	1235	829371
	1234	830808
	1233	831184
	1232	834376
	1231	831784
	1230	836067
	1229	838485
	1228	838446
	1227	840930
	1226	839657
	1225	837532
	1224	839458
	1223	838882
	1222	839605
	1221	833292
	1220	831876
	1219	828582
	1218	821935
	1217	821805
	1216	831226
	1215	824967
	1214	822656
	1213	821198
	1212	819867
	1211	818054
	1210	817654
	1209	815739
	1208	821323
	1207	821017
	1206	816826
	1205	821317
	1204	824407
	1203	824520
	1202	821521
	1201	823145
	1200	820060
	1199	821177
	1198	822242
	1197	819924
	1196	825011
	1195	825668
	1194	826107
	1193	826209
	1192	825988
	1191	827099
	1190	825529
	1189	823560
	1188	823346
	1187	823194
	1186	824282
	1185	823470
	1184	823517
	1183	822859
	1182	827183
	1181	827967
	1180	829493
	1179	828630
	1178	822714
	1177	820145
	1176	817853
	1175	824979
	1174	825798
	1173	828946
	1172	831120
	1171	829354
	1170	826513
	1169	829573
	1168	834086
	1167	834738
	1166	836978
	1165	839437
	1164	841968
	1163	844092
	1162	841306
	1161	839183
	1160	832163
	1159	829771
	1158	828233
	1157	826077
	1156	810187
	1155	791625
	1154	780153
	1153	773657
	1152	768564
	1151	761230
	1150	762199
	1149	767509
	1148	793261
	1147	879058
	1146	1059920
	1145	1254170
	1144	1253010
	1143	1080690
	1142	924496
	1141	815295
	1140	761755
	1139	749718
	1138	745006
	1137	744848
	1136	740469
	1135	732240
	1134	729766
	1133	731059
	1132	730266
	1131	721551
	1130	702626
	1129	666660
	1128	639845
	1127	620878
	1126	602839
	1125	589806
	1124	584695
	1123	584593
	1122	594167
	1121	652858
	1120	842955
	1119	1228540
	1118	1585690
	1117	1520050
	1116	1169440
	1115	855894
	1114	631743
	1113	534226
	1112	512864
	1111	501818
	1110	496325
	1109	491888
	1108	489802
	1107	492310
	1106	491455
	1105	492274
	1104	490604
	1103	491921
	1102	488210
	1101	486953
	1100	486686
	1099	490457
	1098	489490
	1097	489423
	1096	491141
	1095	490394
	1094	490991
	1093	489784
	1092	490250
	1091	490420
	1090	493331
	1089	495580
	1088	493809
	1087	493318
	1086	490151
	1085	488971
	1084	489970
	1083	490228
	1082	495258
	1081	497401
	1080	496554
	1079	494272
	1078	493205
	1077	494094
	1076	494560
	1075	494285
	1074	495399
	1073	499188
	1072	499178
	1071	498985
	1070	496108
	1069	499023
	1068	500780
	1067	499796
	1066	502341
	1065	504221
	1064	504856
	1063	507498
	1062	507300
	1061	501209
	1060	502094
	1059	509181
	1058	507075
	1057	507503
	1056	506699
	1055	506811
	1054	507279
	1053	506342
	1052	506474
	1051	506323
	1050	510454
	1049	512216
	1048	511249
	1047	510918
	1046	514363
	1045	514605
	1044	515787
	1043	511651
	1042	511622
	1041	514895
	1040	517991
	1039	519573
	1038	517339
	1037	515257
	1036	517219
	1035	515590
	1034	515818
	1033	515164
	1032	518871
	1031	521316
	1030	520243
	1029	521753
	1028	521918
	1027	525673
	1026	528028
	1025	526964
	1024	525448
	1023	529631
	1022	532350
	1021	528354
	1020	527788
	1019	536814
	1018	537688
	1017	536450
	1016	534028
	1015	531913
	1014	534397
	1013	534314
	1012	538469
	1011	540223
	1010	537702
	1009	536975
	1008	535631
	1007	537233
	1006	539695
	1005	542009
	1004	545941
	1003	545981
	1002	546847
	1001	550493
	1000	550696
	999	556048
	998	557436
	997	557137
	996	557209
	995	556700
	994	553572
	993	547808
	992	545673
	991	543311
	990	541577
	989	539478
	988	542335
	987	540168
	986	537587
	985	540891
	984	544394
	983	547083
	982	553772
	981	564208
	980	576030
	979	587536
	978	597874
	977	604433
	976	605183
	975	597610
	974	584125
	973	570034
	972	561991
	971	550497
	970	539015
	969	527742
	968	517132
	967	511731
	966	509671
	965	503671
	964	502324
	963	503745
	962	504245
	961	500136
	960	500576
	959	503249
	958	503371
	957	500408
	956	500198
	955	503038
	954	501102
	953	499188
	952	501051
	951	499174
	950	500104
	949	504275
	948	506503
	947	505012
	946	506310
	945	507962
	944	507759
	943	503940
	942	502418
	941	507864
	940	509000
	939	511091
	938	509297
	937	509159
	936	510037
	935	511579
	934	511949
	933	511939
	932	511564
	931	509409
	930	512403
	929	514385
	928	515265
	927	512869
	926	513164
	925	513393
	924	511927
	923	510220
	922	515556
	921	517559
	920	516372
	919	516678
	918	520034
	917	522849
	916	521720
	915	522161
	914	524160
	913	521816
	912	523783
	911	521769
	910	522120
	909	524742
	908	520288
	907	518347
	906	525359
	905	527765
	904	522274
	903	524102
	902	525496
	901	526368
	900	525948
	899	524259
	898	523896
	897	526209
	896	526364
	895	528349
	894	528903
	893	528224
	892	532443
	891	528646
	890	527937
	889	527158
	888	528950
	887	533241
	886	535424
	885	535509
	884	533850
	883	532878
	882	534059
	881	534851
	880	535216
	879	536751
	878	540208
	877	540241
	876	538160
	875	537094
	874	537679
	873	538275
	872	537462
	871	539706
	870	540742
	869	539756
	868	541227
	867	541409
	866	547667
	865	545800
	864	546512
	863	542553
	862	544461
	861	546624
	860	548574
	859	548420
	858	551112
	857	550344
	856	547002
	855	548844
	854	553016
	853	555141
	852	549241
	851	549381
	850	551338
	849	552102
	848	552968
	847	551417
	846	553258
	845	555058
	844	553095
	843	554669
	842	556766
	841	556298
	840	557354
	839	561439
	838	559389
	837	558344
	836	560447
	835	564437
	834	564163
	833	564302
	832	566228
	831	566357
	830	568714
	829	568512
	828	566742
	827	565490
	826	566486
	825	566216
	824	567390
	823	569291
	822	567986
	821	570076
	820	568575
	819	565827
	818	565643
	817	573456
	816	572194
	815	568843
	814	571323
	813	576608
	812	576236
	811	574528
	810	574426
	809	575406
	808	572689
	807	576709
	806	575121
	805	573280
	804	576969
	803	578727
	802	580897
	801	580359
	800	579964
	799	580178
	798	584061
	797	582863
	796	585749
	795	588062
	794	583414
	793	580933
	792	579931
	791	582112
	790	590966
	789	590043
	788	586920
	787	590106
	786	590347
	785	589219
	784	589989
	783	591857
	782	592657
	781	593354
	780	593556
	779	596832
	778	596842
	777	596229
	776	599150
	775	599784
	774	598161
	773	597350
	772	598332
	771	602750
	770	597656
	769	597648
	768	598850
	767	603542
	766	605593
	765	606191
	764	605133
	763	606304
	762	605480
	761	606131
	760	607460
	759	609125
	758	612704
	757	613694
	756	612824
	755	611959
	754	611922
	753	614247
	752	616020
	751	619406
	750	619363
	749	613987
	748	612618
	747	616778
	746	619585
	745	615772
	744	618233
	743	622542
	742	626327
	741	625930
	740	623871
	739	626407
	738	625601
	737	627022
	736	627121
	735	628116
	734	630019
	733	636007
	732	631602
	731	627851
	730	632380
	729	632946
	728	632524
	727	635562
	726	637559
	725	639494
	724	641294
	723	638818
	722	638141
	721	638473
	720	641067
	719	641969
	718	643122
	717	646212
	716	646959
	715	652573
	714	650338
	713	647312
	712	652655
	711	653799
	710	652107
	709	653238
	708	654935
	707	652421
	706	657429
	705	654012
	704	655921
	703	657937
	702	659493
	701	658511
	700	658156
	699	663175
	698	664296
	697	661004
	696	662125
	695	661635
	694	664662
	693	666276
	692	668399
	691	666566
	690	666794
	689	668236
	688	671420
	687	677516
	686	678544
	685	685175
	684	689972
	683	682833
	682	676841
	681	681214
	680	682466
	679	682840
	678	682663
	677	684443
	676	684597
	675	684143
	674	687702
	673	690498
	672	690378
	671	693629
	670	690610
	669	694154
	668	691966
	667	692115
	666	690941
	665	694758
	664	697648
	663	703351
	662	704473
	661	702724
	660	706323
	659	708329
	658	709768
	657	710494
	656	705947
	655	704143
	654	705479
	653	703533
	652	703762
	651	708245
	650	713466
	649	710905
	648	708340
	647	713889
	646	718478
	645	715629
	644	716776
	643	715482
	642	711633
	641	712687
	640	716768
	639	720372
	638	717458
	637	719064
	636	717611
	635	717932
	634	717230
	633	717654
	632	716628
	631	716527
	630	719059
	629	720229
	628	718740
	627	721821
	626	720710
	625	718161
	624	720371
	623	724195
	622	731493
	621	729144
	620	727116
	619	731582
	618	732969
	617	732173
	616	732940
	615	733697
	614	733170
	613	732452
	612	729733
	611	730432
	610	736360
	609	739390
	608	738504
	607	739273
	606	742995
	605	747766
	604	754067
	603	755266
	602	755848
	601	755729
	600	756546
	599	755931
	598	751693
	597	754149
	596	756524
	595	754636
	594	752483
	593	751899
	592	743811
	591	732696
	590	723063
	589	717648
	588	711931
	587	705982
	586	697539
	585	686201
	584	678867
	583	672787
	582	671862
	581	673024
	580	676386
	579	677248
	578	675885
	577	676295
	576	679461
	575	682444
	574	684350
	573	683137
	572	678492
	571	674628
	570	673809
	569	680998
	568	678419
	567	673716
	566	669147
	565	665483
	564	660928
	563	657374
	562	655134
	561	654619
	560	657553
	559	654832
	558	648471
	557	643461
	556	642915
	555	648683
	554	654005
	553	655045
	552	651423
	551	651351
	550	649834
	549	649709
	548	646937
	547	645706
	546	641430
	545	639897
	544	634043
	543	633403
	542	634755
	541	633402
	540	630496
	539	627629
	538	625338
	537	627154
	536	630770
	535	639086
	534	677914
	533	783114
	532	919932
	531	978044
	530	894614
	529	745253
	528	648746
	527	629320
	526	627587
	525	623305
	524	621919
	523	624166
	522	632502
	521	644948
	520	660489
	519	674585
	518	678275
	517	665350
	516	650673
	515	647389
	514	648556
	513	653949
	512	650794
	511	640045
	510	626613
	509	623952
	508	615360
	507	602282
	506	589587
	505	581667
	504	576757
	503	573263
	502	561462
	501	544737
	500	526922
	499	513486
	498	502311
	497	493621
	496	492547
	495	496433
	494	502314
	493	511373
	492	518940
	491	520299
	490	511688
	489	503816
	488	500788
	487	505505
	486	508937
	485	507391
	484	496597
	483	486948
	482	475214
	481	465522
	480	456945
	479	452177
	478	451726
	477	450853
	476	446490
	475	441248
	474	439632
	473	433682
	472	428686
	471	427655
	470	426938
	469	426502
	468	426764
	467	430506
	466	429476
	465	430396
	464	433980
	463	434037
	462	433330
	461	434688
	460	438327
	459	439959
	458	439599
	457	442350
	456	442932
	455	441656
	454	441798
	453	444909
	452	445097
	451	448950
	450	450800
	449	455324
	448	459122
	447	462216
	446	467983
	445	466386
	444	462924
	443	461552
	442	461810
	441	462318
	440	462039
	439	464655
	438	465593
	437	466498
	436	464152
	435	466270
	434	473076
	433	484049
	432	486388
	431	478119
	430	466615
	429	458471
	428	457645
	427	472565
	426	524125
	425	592882
	424	640314
	423	631071
	422	591046
	421	566740
	420	554067
	419	568456
	418	594134
	417	543210
	416	440318
	415	378652
	414	355514
	413	319434
	412	275047
	411	255375
	410	248333
	409	242188
	408	240838
	407	241715
	406	244928
	405	245608
	404	238925
	403	232358
	402	227812
	401	229188
	400	240753
	399	269205
	398	304464
	397	327525
	396	321124
	395	292650
	394	269462
	393	260051
	392	271504
	391	287366
	390	261681
	389	208180
	388	174569
	387	155846
	386	137120
	385	122477
	384	116018
	383	114821
	382	111719
	381	110983
	380	110054
	379	109579
	378	109577
	377	110157
	376	110397
	375	109675
	374	108974
	373	109975
	372	109700
	371	110064
	370	109080
	369	107805
	368	107139
	367	107403
	366	107172
	365	104857
	364	104926
	363	106430
	362	105794
	361	105704
	360	104778
	359	103685
	358	103135
	357	103212
	356	104157
	355	103142
	354	103491
	353	103402
	352	104040
	351	107653
	350	105607
	349	105196
	348	106844
	347	109045
	346	106641
	345	105230
	344	103179
	343	102833
	342	102644
	341	103455
	340	103749
	339	103791
	338	102649
	337	104642
	336	106351
	335	106912
	334	104568
	333	102994
	332	104143
	331	105031
	330	104409
	329	105335
	328	104433
	327	103499
	326	104989
	325	105182
	324	104982
	323	105525
	322	105810
	321	106197
	320	105194
	319	106631
	318	106685
	317	105464
	316	105440
	315	105683
	314	105766
	313	105688
	312	106056
	311	105664
	310	106012
	309	105773
	308	106359
	307	108188
	306	107507
	305	106764
	304	108023
	303	108340
	302	106253
	301	105367
	300	105748
	299	105309
	298	103224
	297	103437
	296	103138
	295	101896
	294	101359
	293	102947
	292	102677
	291	103100
	290	106271
	289	111685
	288	115268
	287	124685
	286	147367
	285	164004
	284	152374
	283	119901
	282	104106
	281	102936
	280	101552
	279	100172
	278	100470
	277	101282
	276	102013
	275	102380
	274	101764
	273	102179
	272	103655
	271	104383
	270	103686
	269	103521
	268	103482
	267	103509
	266	102286
	265	105484
	264	104893
	263	104667
	262	104071
	261	103941
	260	103657
	259	104726
	258	104575
	257	104468
	256	103850
	255	103611
	254	106678
	253	107251
	252	108080
	251	107070
	250	106513
	249	106813
	248	108052
	247	108820
	246	107596
	245	108331
	244	108766
	243	108861
	242	108151
	241	108904
	240	111612
	239	111191
	238	110503
	237	110559
	236	111223
	235	110134
	234	107962
	233	109569
	232	110606
	231	110248
	230	110296
	229	109146
	228	108439
	227	109506
	226	109341
	225	109914
	224	109117
	223	108325
	222	108573
	221	108990
	220	109495
	219	110873
	218	110322
	217	109394
	216	110707
	215	110619
	214	111237
	213	110690
	212	111751
	211	111567
	210	111227
	209	110019
	208	110390
	207	111557
	206	112646
	205	113081
	204	113976
	203	113775
	202	114819
	201	113435
	200	114791
	199	115816
	198	115880
	197	113452
	196	114171
	195	116199
	194	115906
	193	117890
	192	119437
	191	118358
	190	117920
	189	119775
	188	118820
	187	118320
	186	120334
	185	120973
	184	121091
	183	119201
	182	120547
	181	122932
	180	123711
	179	122974
	178	120575
	177	121457
	176	123739
	175	124577
	174	126260
	173	126560
	172	124034
	171	120484
	170	116972
	169	114475
	168	114824
	167	114093
	166	113926
	165	114391
	164	119997
	163	130619
	162	149836
	161	172963
	160	188040
	159	184799
	158	168462
	157	145357
	156	123515
	155	111722
	154	107412
	153	107124
	152	106838
	151	105988
	150	106741
	149	107403
	148	105698
	147	104745
	146	105991
	145	106121
	144	105876
	143	104312
	142	106390
	141	106424
	140	107517
	139	107780
	138	107309
	137	108360
	136	111262
	135	112030
	134	111776
	133	111065
	132	112515
	131	112669
	130	112653
	129	112635
	128	111958
	127	111531
	126	111971
	125	111040
	124	113278
	123	115398
	122	119142
	121	124408
	120	127701
	119	128562
	118	124094
	117	114889
	116	103616
	115	94458.4
	114	87874
	113	86493.9
	112	90739.8
	111	103010
	110	126154
	109	151428
	108	177382
	107	204486
	106	228731
	105	236939
	104	224494
	103	196959
	102	148893
	101	97815.1
	100	65529.3
	99	52273.1
	98	46649.5
	97	41356.9
	96	38185.8
	95	37426.9
	94	37071.3
	93	35815.5
	92	35383.8
	91	34295.2
	90	33566.2
	89	33101.3
	88	33165.1
	87	33051.9
	86	33010.3
	85	33218
	84	32677.4
	83	32560.4
	82	32607.6
	81	31559.9
	80	31262.8
	79	33005.6
	78	33965.9
	77	35269.3
	76	36845.1
	75	41431.6
	74	43642.6
	73	38912.7
	72	34285.4
	71	32757.5
	70	32001.7
	69	32540.9
	68	31796.7
	67	32380.4
	66	33711
	65	34140
	64	34152.4
	63	34478.6
	62	34706.5
	61	33579.9
	60	35273.3
	59	35427.7
	58	34988.2
	57	34870.6
	56	34649.2
	55	34964.3
	54	34891
	53	34745.5
	52	35118.3
	51	37200.8
	50	37772.2
	49	37484.2
	48	37749.7
	47	39102.7
	46	39748.2
	45	38506.5
	44	36746.8
	43	35969.9
	42	36137.2
	41	36209.3
	40	36825.6
	39	37090
	38	37195.7
	37	37183.3
	36	36956.1
	35	38229.9
	34	41962
	33	46417.6
	32	48971.5
	31	43308.5
	30	32922.1
	29	26378.7
	28	24038
	27	24107
	26	25269.8
	25	28468.8
	24	31443.7
	23	33343.1
	22	43644.5
	21	75795.8
	20	119912
	19	139482
	18	133800
	17	100766
	16	38400.9
	15	9153.01
	14	6067.27
	13	5473.08
	12	5010.41
	11	6082.26
	10	7150.3
	9	8308.26
	8	8921.44
	7	9313.96
	6	9654.61
	5	9889.07
	4	8055.98
	3	5616.25
	2	4119.2
	1	3943.06
	0	3462.47
	-1	2348.28
	-2	820.106
	-3	162.303
	-4	60.2067
	-5	27.2105
	-6	16.9626
	-7	29.7609
	-8	61.0734
	-9	19.7777
	-10	12.405

## Sheet: Supplementary Fig. 5b
Supplementary Fig. 5b
	Binding Energy (eV)	Intensity
	1350	1066620
	1349	1067000
	1348	1063470
	1347	1057770
	1346	1058200
	1345	1047710
	1344	1044280
	1343	1044510
	1342	1040030
	1341	1031160
	1340	1031140
	1339	1030850
	1338	1021250
	1337	1027900
	1336	1016990
	1335	1008060
	1334	1003030
	1333	999772
	1332	990607
	1331	988516
	1330	988763
	1329	981457
	1328	978885
	1327	975162
	1326	975793
	1325	968586
	1324	965892
	1323	960584
	1322	951549
	1321	952584
	1320	945839
	1319	940592
	1318	946439
	1317	949575
	1316	936869
	1315	933606
	1314	926678
	1313	924396
	1312	920215
	1311	924808
	1310	911650
	1309	916380
	1308	925874
	1307	931992
	1306	939098
	1305	953121
	1304	951312
	1303	945409
	1302	937511
	1301	918968
	1300	918416
	1299	907153
	1298	894791
	1297	883558
	1296	874534
	1295	875043
	1294	871757
	1293	862094
	1292	858942
	1291	860902
	1290	855792
	1289	856257
	1288	851024
	1287	848274
	1286	846902
	1285	847450
	1284	850470
	1283	841687
	1282	839195
	1281	842864
	1280	840939
	1279	834866
	1278	836884
	1277	842293
	1276	838633
	1275	837065
	1274	833822
	1273	839549
	1272	835908
	1271	831745
	1270	826867
	1269	826718
	1268	824930
	1267	830432
	1266	828369
	1265	825195
	1264	825428
	1263	824652
	1262	825930
	1261	825982
	1260	822310
	1259	820191
	1258	818814
	1257	817964
	1256	818407
	1255	813453
	1254	812011
	1253	817992
	1252	818192
	1251	818883
	1250	816374
	1249	820963
	1248	818806
	1247	816652
	1246	816415
	1245	811098
	1244	815147
	1243	812900
	1242	818486
	1241	815325
	1240	813238
	1239	810770
	1238	816083
	1237	809800
	1236	809528
	1235	810245
	1234	810163
	1233	814442
	1232	813554
	1231	816253
	1230	818571
	1229	817431
	1228	821364
	1227	818908
	1226	816302
	1225	813546
	1224	815347
	1223	815934
	1222	809070
	1221	809194
	1220	807568
	1219	803256
	1218	805844
	1217	801037
	1216	800073
	1215	800756
	1214	795855
	1213	788305
	1212	791537
	1211	793144
	1210	790742
	1209	787206
	1208	785947
	1207	788791
	1206	792406
	1205	788971
	1204	784769
	1203	786948
	1202	789154
	1201	789281
	1200	789438
	1199	790609
	1198	788232
	1197	785514
	1196	786145
	1195	786831
	1194	787767
	1193	790064
	1192	790409
	1191	787873
	1190	785146
	1189	786945
	1188	788474
	1187	788820
	1186	791045
	1185	789640
	1184	787688
	1183	786605
	1182	787709
	1181	787122
	1180	787373
	1179	789071
	1178	792944
	1177	787315
	1176	790414
	1175	790249
	1174	790247
	1173	786606
	1172	795665
	1171	799770
	1170	802667
	1169	801156
	1168	799837
	1167	802321
	1166	804344
	1165	806193
	1164	795846
	1163	791192
	1162	797011
	1161	795559
	1160	794086
	1159	781859
	1158	783113
	1157	766956
	1156	758954
	1155	752391
	1154	746934
	1153	736359
	1152	731698
	1151	733990
	1150	742608
	1149	760962
	1148	838587
	1147	1034520
	1146	1284810
	1145	1309740
	1144	1069840
	1143	856918
	1142	772388
	1141	751022
	1140	745765
	1139	737212
	1138	738196
	1137	734539
	1136	728233
	1135	719442
	1134	710825
	1133	704443
	1132	689827
	1131	671136
	1130	653888
	1129	638061
	1128	630150
	1127	613738
	1126	605083
	1125	591361
	1124	594468
	1123	608196
	1122	650182
	1121	819420
	1120	1215040
	1119	1681320
	1118	1693310
	1117	1198530
	1116	774570
	1115	612787
	1114	569066
	1113	555371
	1112	546673
	1111	542447
	1110	536740
	1109	535844
	1108	538474
	1107	536193
	1106	538372
	1105	532816
	1104	535427
	1103	532906
	1102	533857
	1101	538104
	1100	535869
	1099	539407
	1098	541146
	1097	540362
	1096	540528
	1095	534766
	1094	533199
	1093	539301
	1092	534245
	1091	528711
	1090	535281
	1089	536358
	1088	531801
	1087	537318
	1086	537066
	1085	535155
	1084	539585
	1083	536010
	1082	536877
	1081	537149
	1080	537156
	1079	535644
	1078	534626
	1077	537498
	1076	538776
	1075	542305
	1074	533098
	1073	537363
	1072	538485
	1071	538728
	1070	537572
	1069	539318
	1068	537578
	1067	542053
	1066	538035
	1065	538669
	1064	534922
	1063	540994
	1062	541744
	1061	543841
	1060	538394
	1059	543303
	1058	541870
	1057	542197
	1056	542238
	1055	541309
	1054	539760
	1053	541727
	1052	542590
	1051	544732
	1050	544978
	1049	547483
	1048	547117
	1047	544719
	1046	545648
	1045	547967
	1044	546599
	1043	550368
	1042	546215
	1041	545052
	1040	548713
	1039	551008
	1038	549104
	1037	550982
	1036	549297
	1035	546472
	1034	550180
	1033	550342
	1032	552209
	1031	553675
	1030	552912
	1029	551462
	1028	559280
	1027	558460
	1026	558230
	1025	553939
	1024	557936
	1023	556595
	1022	566248
	1021	566729
	1020	558721
	1019	563063
	1018	564547
	1017	564247
	1016	566818
	1015	562276
	1014	568204
	1013	567889
	1012	569105
	1011	566114
	1010	568653
	1009	565379
	1008	566420
	1007	570687
	1006	573417
	1005	573889
	1004	571932
	1003	580303
	1002	579018
	1001	578101
	1000	582584
	999	588900
	998	589938
	997	590814
	996	586709
	995	581014
	994	577435
	993	569656
	992	566087
	991	564354
	990	561594
	989	566377
	988	561234
	987	562621
	986	557049
	985	558071
	984	562572
	983	572620
	982	578200
	981	590613
	980	606706
	979	626766
	978	637996
	977	635710
	976	635004
	975	616740
	974	601208
	973	589101
	972	576209
	971	563035
	970	553163
	969	543057
	968	536623
	967	531231
	966	516596
	965	511723
	964	509510
	963	504503
	962	507264
	961	507233
	960	506144
	959	507837
	958	508230
	957	504634
	956	504369
	955	507890
	954	504267
	953	506619
	952	505498
	951	507506
	950	509767
	949	506900
	948	506533
	947	504587
	946	507828
	945	510557
	944	509796
	943	514983
	942	511244
	941	510886
	940	506880
	939	509504
	938	510967
	937	511370
	936	511893
	935	512455
	934	514449
	933	512180
	932	513236
	931	512711
	930	511375
	929	512013
	928	515075
	927	513042
	926	515005
	925	516336
	924	513964
	923	516131
	922	516645
	921	517110
	920	520617
	919	516963
	918	516201
	917	514726
	916	516177
	915	517558
	914	519315
	913	516975
	912	519863
	911	519713
	910	521525
	909	520319
	908	522072
	907	518961
	906	519072
	905	519435
	904	516981
	903	520563
	902	523309
	901	524577
	900	525616
	899	521734
	898	522925
	897	517024
	896	520439
	895	523356
	894	528640
	893	523362
	892	522712
	891	523547
	890	520591
	889	522060
	888	524791
	887	523023
	886	524570
	885	525583
	884	522607
	883	522580
	882	523650
	881	527225
	880	532066
	879	530310
	878	530995
	877	531294
	876	526774
	875	530859
	874	531555
	873	527617
	872	527672
	871	531275
	870	534550
	869	532047
	868	531383
	867	534383
	866	531652
	865	532156
	864	529082
	863	531993
	862	531751
	861	532321
	860	534780
	859	536189
	858	536041
	857	536657
	856	532917
	855	535054
	854	535576
	853	533720
	852	536170
	851	534767
	850	535660
	849	540814
	848	538497
	847	536943
	846	538964
	845	540136
	844	536567
	843	537145
	842	540634
	841	540465
	840	543843
	839	545050
	838	543906
	837	543815
	836	545801
	835	545717
	834	543893
	833	544659
	832	548492
	831	548125
	830	548986
	829	551854
	828	544338
	827	545465
	826	546692
	825	545068
	824	548304
	823	549234
	822	548805
	821	544284
	820	553764
	819	549075
	818	550022
	817	552242
	816	552122
	815	548733
	814	548828
	813	551227
	812	550664
	811	551611
	810	551981
	809	551843
	808	554577
	807	553530
	806	555261
	805	549382
	804	552714
	803	553745
	802	550822
	801	556451
	800	557498
	799	553101
	798	555193
	797	561093
	796	558263
	795	556789
	794	560556
	793	562291
	792	562610
	791	556586
	790	557384
	789	555889
	788	558086
	787	562282
	786	558438
	785	560524
	784	564591
	783	568167
	782	563395
	781	566181
	780	566767
	779	566115
	778	561596
	777	562765
	776	563789
	775	568125
	774	574376
	773	573172
	772	566994
	771	567163
	770	563607
	769	564861
	768	573406
	767	573522
	766	574862
	765	567325
	764	565484
	763	568510
	762	569953
	761	574387
	760	574663
	759	571511
	758	569417
	757	569325
	756	574453
	755	577842
	754	577360
	753	574282
	752	575906
	751	576934
	750	581371
	749	581480
	748	576621
	747	580299
	746	581034
	745	580341
	744	582615
	743	575426
	742	577036
	741	580385
	740	583061
	739	580111
	738	581000
	737	585639
	736	582914
	735	581550
	734	582729
	733	587340
	732	587945
	731	587942
	730	590692
	729	589658
	728	593146
	727	586554
	726	591209
	725	594678
	724	594999
	723	594532
	722	591842
	721	590356
	720	587950
	719	591329
	718	593227
	717	595128
	716	594631
	715	594568
	714	597046
	713	593088
	712	595492
	711	597052
	710	596216
	709	595795
	708	595495
	707	598376
	706	596494
	705	599812
	704	596588
	703	597094
	702	600780
	701	601872
	700	604323
	699	600880
	698	595816
	697	597106
	696	599574
	695	606334
	694	606060
	693	604180
	692	602987
	691	600813
	690	604007
	689	603037
	688	608524
	687	611524
	686	610669
	685	617802
	684	611637
	683	612603
	682	608952
	681	609567
	680	610263
	679	610509
	678	612959
	677	613041
	676	616434
	675	613960
	674	614734
	673	621219
	672	610658
	671	612289
	670	616097
	669	617367
	668	620201
	667	620809
	666	621806
	665	620831
	664	628551
	663	630792
	662	628871
	661	634740
	660	631773
	659	628470
	658	623987
	657	626278
	656	622189
	655	622524
	654	621290
	653	621867
	652	622793
	651	626679
	650	630126
	649	628655
	648	632893
	647	640135
	646	637199
	645	633073
	644	629037
	643	631914
	642	627682
	641	627536
	640	628013
	639	627603
	638	626333
	637	630127
	636	631621
	635	634938
	634	638187
	633	637864
	632	633704
	631	632473
	630	631387
	629	631840
	628	633078
	627	631490
	626	630559
	625	634651
	624	631252
	623	636131
	622	641643
	621	643392
	620	644829
	619	645408
	618	635720
	617	638409
	616	638219
	615	637942
	614	641738
	613	640649
	612	639243
	611	643914
	610	647035
	609	650319
	608	649921
	607	654185
	606	658775
	605	657878
	604	667626
	603	668122
	602	665201
	601	660852
	600	655678
	599	656393
	598	656880
	597	660891
	596	668990
	595	668263
	594	657903
	593	647886
	592	637229
	591	626905
	590	613711
	589	601913
	588	605501
	587	599493
	586	591637
	585	588990
	584	592050
	583	591740
	582	596093
	581	597487
	580	598598
	579	602788
	578	608004
	577	606476
	576	608838
	575	608188
	574	602804
	573	598155
	572	593584
	571	597314
	570	596239
	569	597951
	568	593582
	567	595024
	566	591374
	565	584757
	564	580619
	563	573460
	562	567979
	561	574175
	560	566001
	559	564781
	558	574499
	557	576588
	556	581236
	555	578650
	554	578539
	553	581511
	552	581135
	551	576570
	550	573542
	549	571275
	548	568015
	547	562656
	546	558158
	545	556678
	544	559421
	543	548310
	542	547603
	541	541734
	540	537192
	539	538710
	538	534153
	537	532751
	536	537419
	535	557092
	534	639637
	533	800594
	532	948606
	531	931321
	530	755243
	529	594671
	528	528539
	527	517324
	526	513549
	525	513486
	524	530312
	523	539122
	522	561603
	521	587581
	520	611856
	519	618799
	518	600129
	517	569384
	516	542686
	515	527625
	514	509674
	513	509854
	512	517928
	511	530319
	510	532150
	509	528686
	508	517028
	507	497494
	506	479803
	505	462307
	504	447831
	503	438589
	502	427993
	501	420830
	500	417769
	499	413782
	498	412639
	497	417315
	496	425680
	495	436685
	494	450828
	493	461108
	492	468455
	491	459417
	490	438192
	489	426705
	488	422114
	487	414012
	486	412588
	485	414678
	484	413794
	483	406097
	482	397686
	481	390842
	480	385737
	479	383244
	478	380130
	477	373867
	476	372370
	475	369286
	474	364937
	473	363748
	472	362113
	471	363709
	470	367009
	469	364927
	468	369986
	467	372675
	466	367670
	465	371629
	464	375436
	463	376068
	462	374105
	461	374691
	460	374580
	459	377583
	458	376666
	457	376299
	456	375604
	455	374813
	454	378538
	453	380173
	452	381822
	451	379152
	450	381798
	449	385246
	448	389266
	447	391323
	446	388866
	445	392327
	444	392418
	443	390540
	442	389590
	441	386981
	440	389058
	439	386775
	438	385651
	437	380932
	436	378066
	435	375297
	434	373093
	433	372947
	432	377430
	431	378532
	430	384167
	429	390726
	428	413515
	427	473849
	426	577142
	425	677656
	424	683143
	423	608002
	422	539215
	421	489278
	420	432322
	419	382506
	418	342570
	417	307218
	416	287129
	415	275977
	414	267892
	413	259251
	412	247721
	411	242040
	410	240832
	409	239210
	408	237923
	407	237768
	406	237502
	405	237639
	404	240713
	403	241483
	402	245105
	401	263083
	400	294477
	399	353023
	398	405041
	397	398109
	396	354754
	395	312448
	394	280753
	393	248868
	392	224575
	391	207168
	390	195085
	389	183402
	388	180698
	387	177971
	386	174763
	385	171760
	384	171065
	383	170983
	382	170745
	381	167462
	380	168262
	379	171026
	378	170982
	377	168306
	376	168432
	375	171823
	374	172606
	373	172779
	372	173600
	371	174065
	370	175335
	369	171953
	368	169949
	367	168440
	366	168584
	365	169703
	364	169219
	363	168088
	362	170619
	361	172839
	360	172561
	359	171569
	358	172199
	357	168846
	356	168552
	355	169967
	354	172183
	353	174874
	352	173433
	351	170572
	350	171296
	349	171851
	348	171884
	347	170943
	346	172124
	345	171280
	344	172236
	343	171525
	342	172865
	341	173034
	340	173243
	339	174762
	338	178518
	337	180208
	336	182734
	335	185741
	334	192685
	333	203583
	332	212401
	331	211664
	330	203204
	329	190870
	328	176764
	327	165917
	326	161418
	325	156875
	324	155262
	323	155781
	322	154550
	321	156791
	320	161927
	319	165982
	318	172873
	317	186391
	316	201559
	315	214659
	314	215448
	313	201755
	312	177027
	311	155897
	310	144336
	309	134860
	308	131324
	307	127498
	306	124571
	305	124051
	304	123145
	303	120672
	302	120169
	301	120465
	300	120300
	299	120431
	298	118090
	297	116578
	296	114163
	295	116219
	294	114895
	293	114883
	292	116422
	291	117381
	290	125535
	289	134621
	288	142067
	287	149247
	286	155767
	285	151426
	284	139835
	283	122593
	282	112775
	281	113252
	280	113784
	279	112156
	278	112477
	277	112616
	276	113300
	275	113352
	274	115942
	273	113860
	272	115327
	271	115605
	270	113615
	269	116223
	268	115016
	267	112950
	266	114404
	265	113609
	264	113885
	263	113855
	262	113796
	261	115146
	260	112834
	259	114729
	258	117004
	257	114956
	256	115557
	255	116770
	254	118355
	253	115501
	252	113120
	251	114171
	250	114695
	249	114885
	248	115511
	247	116468
	246	117376
	245	117949
	244	117981
	243	119079
	242	119516
	241	119372
	240	119178
	239	118530
	238	119284
	237	118724
	236	119115
	235	120236
	234	120209
	233	118111
	232	117147
	231	119341
	230	116723
	229	117252
	228	118201
	227	116565
	226	116196
	225	116990
	224	118480
	223	119682
	222	117060
	221	117184
	220	117610
	219	119056
	218	120179
	217	119648
	216	119336
	215	117960
	214	118911
	213	116950
	212	120266
	211	120361
	210	119360
	209	120475
	208	121734
	207	120143
	206	119046
	205	118627
	204	119324
	203	122339
	202	122047
	201	122830
	200	124885
	199	123177
	198	123872
	197	123374
	196	122950
	195	121864
	194	122841
	193	123513
	192	123002
	191	122469
	190	123644
	189	125991
	188	125758
	187	127412
	186	126206
	185	126940
	184	128474
	183	125872
	182	126213
	181	126347
	180	127926
	179	127371
	178	126150
	177	126112
	176	126692
	175	124988
	174	125191
	173	125807
	172	127204
	171	122424
	170	122701
	169	121089
	168	121100
	167	122355
	166	125506
	165	127232
	164	136147
	163	152671
	162	179242
	161	201537
	160	190606
	159	164907
	158	142776
	157	127674
	156	124607
	155	123119
	154	119056
	153	119056
	152	119859
	151	118918
	150	118235
	149	118091
	148	118769
	147	117131
	146	117810
	145	116745
	144	119206
	143	119269
	142	118877
	141	120844
	140	120522
	139	120969
	138	123151
	137	122104
	136	119954
	135	123715
	134	124832
	133	125527
	132	125912
	131	128415
	130	127748
	129	126695
	128	127187
	127	126723
	126	127619
	125	128501
	124	125806
	123	122401
	122	121820
	121	120501
	120	117392
	119	116011
	118	115718
	117	110650
	116	109689
	115	108806
	114	109234
	113	115054
	112	125031
	111	148470
	110	179380
	109	203190
	108	217354
	107	241925
	106	269453
	105	254420
	104	204350
	103	156096
	102	125834
	101	108944
	100	100781
	99	96757.3
	98	92448
	97	90812
	96	87215.4
	95	86073.7
	94	86098.6
	93	82660.2
	92	79796.1
	91	80303
	90	78163.6
	89	75666.5
	88	75434.8
	87	71943.9
	86	71124.7
	85	71081.8
	84	72695.8
	83	73203.8
	82	73167.1
	81	73586.4
	80	76941.7
	79	82257.4
	78	88633.8
	77	99676.8
	76	127543
	75	176159
	74	202242
	73	170936
	72	171404
	71	206022
	70	157488
	69	69151.8
	68	42742.8
	67	39034.1
	66	37350
	65	35432.5
	64	34884.8
	63	35212.6
	62	33478.9
	61	33321.5
	60	34186.4
	59	33930.5
	58	32694.5
	57	34702.4
	56	35576.1
	55	35657.8
	54	37564.4
	53	40122.8
	52	42887.9
	51	42187.8
	50	39375.4
	49	36214.3
	48	34323.7
	47	34422.2
	46	33699.1
	45	33780.3
	44	33488.6
	43	33303.3
	42	32825.1
	41	32782
	40	32155.5
	39	31466.3
	38	30728.1
	37	30691.9
	36	29877
	35	29268.6
	34	27766.1
	33	27325.5
	32	25732.9
	31	23650.7
	30	23320.1
	29	22013.2
	28	22488.4
	27	22655.2
	26	25235.8
	25	27788.8
	24	30854.3
	23	40697.6
	22	70065.8
	21	127363
	20	153974
	19	106216
	18	49111.6
	17	19859.4
	16	9566.4
	15	7641.18
	14	7157.97
	13	8011.84
	12	9063.89
	11	11304.1
	10	13026.6
	9	14915.7
	8	17082.6
	7	19628.7
	6	22373
	5	24579.8
	4	23822.2
	3	21532
	2	20073
	1	19342.1
	0	13116
	-1	4528.29
	-2	907.448
	-3	300.974
	-4	154.541
	-5	78.879
	-6	79.3902
	-7	41.7919
	-8	23.0582
	-9	80.2937
	-10	39.8359

## Sheet: Supplementary Fig. 5c
	1350	1066620
	1349	1067000
	1348	1063470
	1347	1057770
	1346	1058200
	1345	1047710
	1344	1044280
	1343	1044510
	1342	1040030
	1341	1031160
	1340	1031140
	1339	1030850
	1338	1021250
	1337	1027900
	1336	1016990
	1335	1008060
	1334	1003030
	1333	999772
	1332	990607
	1331	988516
	1330	988763
	1329	981457
	1328	978885
	1327	975162
	1326	975793
	1325	968586
	1324	965892
	1323	960584
	1322	951549
	1321	952584
	1320	945839
	1319	940592
	1318	946439
	1317	949575
	1316	936869
	1315	933606
	1314	926678
	1313	924396
	1312	920215
	1311	924808
	1310	911650
	1309	916380
	1308	925874
	1307	931992
	1306	939098
	1305	953121
	1304	951312
	1303	945409
	1302	937511
	1301	918968
	1300	918416
	1299	907153
	1298	894791
	1297	883558
	1296	874534
	1295	875043
	1294	871757
	1293	862094
	1292	858942
	1291	860902
	1290	855792
	1289	856257
	1288	851024
	1287	848274
	1286	846902
	1285	847450
	1284	850470
	1283	841687
	1282	839195
	1281	842864
	1280	840939
	1279	834866
	1278	836884
	1277	842293
	1276	838633
	1275	837065
	1274	833822
	1273	839549
	1272	835908
	1271	831745
	1270	826867
	1269	826718
	1268	824930
	1267	830432
	1266	828369
	1265	825195
	1264	825428
	1263	824652
	1262	825930
	1261	825982
	1260	822310
	1259	820191
	1258	818814
	1257	817964
	1256	818407
	1255	813453
	1254	812011
	1253	817992
	1252	818192
	1251	818883
	1250	816374
	1249	820963
	1248	818806
	1247	816652
	1246	816415
	1245	811098
	1244	815147
	1243	812900
	1242	818486
	1241	815325
	1240	813238
	1239	810770
	1238	816083
	1237	809800
	1236	809528
	1235	810245
	1234	810163
	1233	814442
	1232	813554
	1231	816253
	1230	818571
	1229	817431
	1228	821364
	1227	818908
	1226	816302
	1225	813546
	1224	815347
	1223	815934
	1222	809070
	1221	809194
	1220	807568
	1219	803256
	1218	805844
	1217	801037
	1216	800073
	1215	800756
	1214	795855
	1213	788305
	1212	791537
	1211	793144
	1210	790742
	1209	787206
	1208	785947
	1207	788791
	1206	792406
	1205	788971
	1204	784769
	1203	786948
	1202	789154
	1201	789281
	1200	789438
	1199	790609
	1198	788232
	1197	785514
	1196	786145
	1195	786831
	1194	787767
	1193	790064
	1192	790409
	1191	787873
	1190	785146
	1189	786945
	1188	788474
	1187	788820
	1186	791045
	1185	789640
	1184	787688
	1183	786605
	1182	787709
	1181	787122
	1180	787373
	1179	789071
	1178	792944
	1177	787315
	1176	790414
	1175	790249
	1174	790247
	1173	786606
	1172	795665
	1171	799770
	1170	802667
	1169	801156
	1168	799837
	1167	802321
	1166	804344
	1165	806193
	1164	795846
	1163	791192
	1162	797011
	1161	795559
	1160	794086
	1159	781859
	1158	783113
	1157	766956
	1156	758954
	1155	752391
	1154	746934
	1153	736359
	1152	731698
	1151	733990
	1150	742608
	1149	760962
	1148	838587
	1147	1034520
	1146	1284810
	1145	1309740
	1144	1069840
	1143	856918
	1142	772388
	1141	751022
	1140	745765
	1139	737212
	1138	738196
	1137	734539
	1136	728233
	1135	719442
	1134	710825
	1133	704443
	1132	689827
	1131	671136
	1130	653888
	1129	638061
	1128	630150
	1127	613738
	1126	605083
	1125	591361
	1124	594468
	1123	608196
	1122	650182
	1121	819420
	1120	1215040
	1119	1681320
	1118	1693310
	1117	1198530
	1116	774570
	1115	612787
	1114	569066
	1113	555371
	1112	546673
	1111	542447
	1110	536740
	1109	535844
	1108	538474
	1107	536193
	1106	538372
	1105	532816
	1104	535427
	1103	532906
	1102	533857
	1101	538104
	1100	535869
	1099	539407
	1098	541146
	1097	540362
	1096	540528
	1095	534766
	1094	533199
	1093	539301
	1092	534245
	1091	528711
	1090	535281
	1089	536358
	1088	531801
	1087	537318
	1086	537066
	1085	535155
	1084	539585
	1083	536010
	1082	536877
	1081	537149
	1080	537156
	1079	535644
	1078	534626
	1077	537498
	1076	538776
	1075	542305
	1074	533098
	1073	537363
	1072	538485
	1071	538728
	1070	537572
	1069	539318
	1068	537578
	1067	542053
	1066	538035
	1065	538669
	1064	534922
	1063	540994
	1062	541744
	1061	543841
	1060	538394
	1059	543303
	1058	541870
	1057	542197
	1056	542238
	1055	541309
	1054	539760
	1053	541727
	1052	542590
	1051	544732
	1050	544978
	1049	547483
	1048	547117
	1047	544719
	1046	545648
	1045	547967
	1044	546599
	1043	550368
	1042	546215
	1041	545052
	1040	548713
	1039	551008
	1038	549104
	1037	550982
	1036	549297
	1035	546472
	1034	550180
	1033	550342
	1032	552209
	1031	553675
	1030	552912
	1029	551462
	1028	559280
	1027	558460
	1026	558230
	1025	553939
	1024	557936
	1023	556595
	1022	566248
	1021	566729
	1020	558721
	1019	563063
	1018	564547
	1017	564247
	1016	566818
	1015	562276
	1014	568204
	1013	567889
	1012	569105
	1011	566114
	1010	568653
	1009	565379
	1008	566420
	1007	570687
	1006	573417
	1005	573889
	1004	571932
	1003	580303
	1002	579018
	1001	578101
	1000	582584
	999	588900
	998	589938
	997	590814
	996	586709
	995	581014
	994	577435
	993	569656
	992	566087
	991	564354
	990	561594
	989	566377
	988	561234
	987	562621
	986	557049
	985	558071
	984	562572
	983	572620
	982	578200
	981	590613
	980	606706
	979	626766
	978	637996
	977	635710
	976	635004
	975	616740
	974	601208
	973	589101
	972	576209
	971	563035
	970	553163
	969	543057
	968	536623
	967	531231
	966	516596
	965	511723
	964	509510
	963	504503
	962	507264
	961	507233
	960	506144
	959	507837
	958	508230
	957	504634
	956	504369
	955	507890
	954	504267
	953	506619
	952	505498
	951	507506
	950	509767
	949	506900
	948	506533
	947	504587
	946	507828
	945	510557
	944	509796
	943	514983
	942	511244
	941	510886
	940	506880
	939	509504
	938	510967
	937	511370
	936	511893
	935	512455
	934	514449
	933	512180
	932	513236
	931	512711
	930	511375
	929	512013
	928	515075
	927	513042
	926	515005
	925	516336
	924	513964
	923	516131
	922	516645
	921	517110
	920	520617
	919	516963
	918	516201
	917	514726
	916	516177
	915	517558
	914	519315
	913	516975
	912	519863
	911	519713
	910	521525
	909	520319
	908	522072
	907	518961
	906	519072
	905	519435
	904	516981
	903	520563
	902	523309
	901	524577
	900	525616
	899	521734
	898	522925
	897	517024
	896	520439
	895	523356
	894	528640
	893	523362
	892	522712
	891	523547
	890	520591
	889	522060
	888	524791
	887	523023
	886	524570
	885	525583
	884	522607
	883	522580
	882	523650
	881	527225
	880	532066
	879	530310
	878	530995
	877	531294
	876	526774
	875	530859
	874	531555
	873	527617
	872	527672
	871	531275
	870	534550
	869	532047
	868	531383
	867	534383
	866	531652
	865	532156
	864	529082
	863	531993
	862	531751
	861	532321
	860	534780
	859	536189
	858	536041
	857	536657
	856	532917
	855	535054
	854	535576
	853	533720
	852	536170
	851	534767
	850	535660
	849	540814
	848	538497
	847	536943
	846	538964
	845	540136
	844	536567
	843	537145
	842	540634
	841	540465
	840	543843
	839	545050
	838	543906
	837	543815
	836	545801
	835	545717
	834	543893
	833	544659
	832	548492
	831	548125
	830	548986
	829	551854
	828	544338
	827	545465
	826	546692
	825	545068
	824	548304
	823	549234
	822	548805
	821	544284
	820	553764
	819	549075
	818	550022
	817	552242
	816	552122
	815	548733
	814	548828
	813	551227
	812	550664
	811	551611
	810	551981
	809	551843
	808	554577
	807	553530
	806	555261
	805	549382
	804	552714
	803	553745
	802	550822
	801	556451
	800	557498
	799	553101
	798	555193
	797	561093
	796	558263
	795	556789
	794	560556
	793	562291
	792	562610
	791	556586
	790	557384
	789	555889
	788	558086
	787	562282
	786	558438
	785	560524
	784	564591
	783	568167
	782	563395
	781	566181
	780	566767
	779	566115
	778	561596
	777	562765
	776	563789
	775	568125
	774	574376
	773	573172
	772	566994
	771	567163
	770	563607
	769	564861
	768	573406
	767	573522
	766	574862
	765	567325
	764	565484
	763	568510
	762	569953
	761	574387
	760	574663
	759	571511
	758	569417
	757	569325
	756	574453
	755	577842
	754	577360
	753	574282
	752	575906
	751	576934
	750	581371
	749	581480
	748	576621
	747	580299
	746	581034
	745	580341
	744	582615
	743	575426
	742	577036
	741	580385
	740	583061
	739	580111
	738	581000
	737	585639
	736	582914
	735	581550
	734	582729
	733	587340
	732	587945
	731	587942
	730	590692
	729	589658
	728	593146
	727	586554
	726	591209
	725	594678
	724	594999
	723	594532
	722	591842
	721	590356
	720	587950
	719	591329
	718	593227
	717	595128
	716	594631
	715	594568
	714	597046
	713	593088
	712	595492
	711	597052
	710	596216
	709	595795
	708	595495
	707	598376
	706	596494
	705	599812
	704	596588
	703	597094
	702	600780
	701	601872
	700	604323
	699	600880
	698	595816
	697	597106
	696	599574
	695	606334
	694	606060
	693	604180
	692	602987
	691	600813
	690	604007
	689	603037
	688	608524
	687	611524
	686	610669
	685	617802
	684	611637
	683	612603
	682	608952
	681	609567
	680	610263
	679	610509
	678	612959
	677	613041
	676	616434
	675	613960
	674	614734
	673	621219
	672	610658
	671	612289
	670	616097
	669	617367
	668	620201
	667	620809
	666	621806
	665	620831
	664	628551
	663	630792
	662	628871
	661	634740
	660	631773
	659	628470
	658	623987
	657	626278
	656	622189
	655	622524
	654	621290
	653	621867
	652	622793
	651	626679
	650	630126
	649	628655
	648	632893
	647	640135
	646	637199
	645	633073
	644	629037
	643	631914
	642	627682
	641	627536
	640	628013
	639	627603
	638	626333
	637	630127
	636	631621
	635	634938
	634	638187
	633	637864
	632	633704
	631	632473
	630	631387
	629	631840
	628	633078
	627	631490
	626	630559
	625	634651
	624	631252
	623	636131
	622	641643
	621	643392
	620	644829
	619	645408
	618	635720
	617	638409
	616	638219
	615	637942
	614	641738
	613	640649
	612	639243
	611	643914
	610	647035
	609	650319
	608	649921
	607	654185
	606	658775
	605	657878
	604	667626
	603	668122
	602	665201
	601	660852
	600	655678
	599	656393
	598	656880
	597	660891
	596	668990
	595	668263
	594	657903
	593	647886
	592	637229
	591	626905
	590	613711
	589	601913
	588	605501
	587	599493
	586	591637
	585	588990
	584	592050
	583	591740
	582	596093
	581	597487
	580	598598
	579	602788
	578	608004
	577	606476
	576	608838
	575	608188
	574	602804
	573	598155
	572	593584
	571	597314
	570	596239
	569	597951
	568	593582
	567	595024
	566	591374
	565	584757
	564	580619
	563	573460
	562	567979
	561	574175
	560	566001
	559	564781
	558	574499
	557	576588
	556	581236
	555	578650
	554	578539
	553	581511
	552	581135
	551	576570
	550	573542
	549	571275
	548	568015
	547	562656
	546	558158
	545	556678
	544	559421
	543	548310
	542	547603
	541	541734
	540	537192
	539	538710
	538	534153
	537	532751
	536	537419
	535	557092
	534	639637
	533	800594
	532	948606
	531	931321
	530	755243
	529	594671
	528	528539
	527	517324
	526	513549
	525	513486
	524	530312
	523	539122
	522	561603
	521	587581
	520	611856
	519	618799
	518	600129
	517	569384
	516	542686
	515	527625
	514	509674
	513	509854
	512	517928
	511	530319
	510	532150
	509	528686
	508	517028
	507	497494
	506	479803
	505	462307
	504	447831
	503	438589
	502	427993
	501	420830
	500	417769
	499	413782
	498	412639
	497	417315
	496	425680
	495	436685
	494	450828
	493	461108
	492	468455
	491	459417
	490	438192
	489	426705
	488	422114
	487	414012
	486	412588
	485	414678
	484	413794
	483	406097
	482	397686
	481	390842
	480	385737
	479	383244
	478	380130
	477	373867
	476	372370
	475	369286
	474	364937
	473	363748
	472	362113
	471	363709
	470	367009
	469	364927
	468	369986
	467	372675
	466	367670
	465	371629
	464	375436
	463	376068
	462	374105
	461	374691
	460	374580
	459	377583
	458	376666
	457	376299
	456	375604
	455	374813
	454	378538
	453	380173
	452	381822
	451	379152
	450	381798
	449	385246
	448	389266
	447	391323
	446	388866
	445	392327
	444	392418
	443	390540
	442	389590
	441	386981
	440	389058
	439	386775
	438	385651
	437	380932
	436	378066
	435	375297
	434	373093
	433	372947
	432	377430
	431	378532
	430	384167
	429	390726
	428	413515
	427	473849
	426	577142
	425	677656
	424	683143
	423	608002
	422	539215
	421	489278
	420	432322
	419	382506
	418	342570
	417	307218
	416	287129
	415	275977
	414	267892
	413	259251
	412	247721
	411	242040
	410	240832
	409	239210
	408	237923
	407	237768
	406	237502
	405	237639
	404	240713
	403	241483
	402	245105
	401	263083
	400	294477
	399	353023
	398	405041
	397	398109
	396	354754
	395	312448
	394	280753
	393	248868
	392	224575
	391	207168
	390	195085
	389	183402
	388	180698
	387	177971
	386	174763
	385	171760
	384	171065
	383	170983
	382	170745
	381	167462
	380	168262
	379	171026
	378	170982
	377	168306
	376	168432
	375	171823
	374	172606
	373	172779
	372	173600
	371	174065
	370	175335
	369	171953
	368	169949
	367	168440
	366	168584
	365	169703
	364	169219
	363	168088
	362	170619
	361	172839
	360	172561
	359	171569
	358	172199
	357	168846
	356	168552
	355	169967
	354	172183
	353	174874
	352	173433
	351	170572
	350	171296
	349	171851
	348	171884
	347	170943
	346	172124
	345	171280
	344	172236
	343	171525
	342	172865
	341	173034
	340	173243
	339	174762
	338	178518
	337	180208
	336	182734
	335	185741
	334	192685
	333	203583
	332	212401
	331	211664
	330	203204
	329	190870
	328	176764
	327	165917
	326	161418
	325	156875
	324	155262
	323	155781
	322	154550
	321	156791
	320	161927
	319	165982
	318	172873
	317	186391
	316	201559
	315	214659
	314	215448
	313	201755
	312	177027
	311	155897
	310	144336
	309	134860
	308	131324
	307	127498
	306	124571
	305	124051
	304	123145
	303	120672
	302	120169
	301	120465
	300	120300
	299	120431
	298	118090
	297	116578
	296	114163
	295	116219
	294	114895
	293	114883
	292	116422
	291	117381
	290	125535
	289	134621
	288	142067
	287	149247
	286	155767
	285	151426
	284	139835
	283	122593
	282	112775
	281	113252
	280	113784
	279	112156
	278	112477
	277	112616
	276	113300
	275	113352
	274	115942
	273	113860
	272	115327
	271	115605
	270	113615
	269	116223
	268	115016
	267	112950
	266	114404
	265	113609
	264	113885
	263	113855
	262	113796
	261	115146
	260	112834
	259	114729
	258	117004
	257	114956
	256	115557
	255	116770
	254	118355
	253	115501
	252	113120
	251	114171
	250	114695
	249	114885
	248	115511
	247	116468
	246	117376
	245	117949
	244	117981
	243	119079
	242	119516
	241	119372
	240	119178
	239	118530
	238	119284
	237	118724
	236	119115
	235	120236
	234	120209
	233	118111
	232	117147
	231	119341
	230	116723
	229	117252
	228	118201
	227	116565
	226	116196
	225	116990
	224	118480
	223	119682
	222	117060
	221	117184
	220	117610
	219	119056
	218	120179
	217	119648
	216	119336
	215	117960
	214	118911
	213	116950
	212	120266
	211	120361
	210	119360
	209	120475
	208	121734
	207	120143
	206	119046
	205	118627
	204	119324
	203	122339
	202	122047
	201	122830
	200	124885
	199	123177
	198	123872
	197	123374
	196	122950
	195	121864
	194	122841
	193	123513
	192	123002
	191	122469
	190	123644
	189	125991
	188	125758
	187	127412
	186	126206
	185	126940
	184	128474
	183	125872
	182	126213
	181	126347
	180	127926
	179	127371
	178	126150
	177	126112
	176	126692
	175	124988
	174	125191
	173	125807
	172	127204
	171	122424
	170	122701
	169	121089
	168	121100
	167	122355
	166	125506
	165	127232
	164	136147
	163	152671
	162	179242
	161	201537
	160	190606
	159	164907
	158	142776
	157	127674
	156	124607
	155	123119
	154	119056
	153	119056
	152	119859
	151	118918
	150	118235
	149	118091
	148	118769
	147	117131
	146	117810
	145	116745
	144	119206
	143	119269
	142	118877
	141	120844
	140	120522
	139	120969
	138	123151
	137	122104
	136	119954
	135	123715
	134	124832
	133	125527
	132	125912
	131	128415
	130	127748
	129	126695
	128	127187
	127	126723
	126	127619
	125	128501
	124	125806
	123	122401
	122	121820
	121	120501
	120	117392
	119	116011
	118	115718
	117	110650
	116	109689
	115	108806
	114	109234
	113	115054
	112	125031
	111	148470
	110	179380
	109	203190
	108	217354
	107	241925
	106	269453
	105	254420
	104	204350
	103	156096
	102	125834
	101	108944
	100	100781
	99	96757.3
	98	92448
	97	90812
	96	87215.4
	95	86073.7
	94	86098.6
	93	82660.2
	92	79796.1
	91	80303
	90	78163.6
	89	75666.5
	88	75434.8
	87	71943.9
	86	71124.7
	85	71081.8
	84	72695.8
	83	73203.8
	82	73167.1
	81	73586.4
	80	76941.7
	79	82257.4
	78	88633.8
	77	99676.8
	76	127543
	75	176159
	74	202242
	73	170936
	72	171404
	71	206022
	70	157488
	69	69151.8
	68	42742.8
	67	39034.1
	66	37350
	65	35432.5
	64	34884.8
	63	35212.6
	62	33478.9
	61	33321.5
	60	34186.4
	59	33930.5
	58	32694.5
	57	34702.4
	56	35576.1
	55	35657.8
	54	37564.4
	53	40122.8
	52	42887.9
	51	42187.8
	50	39375.4
	49	36214.3
	48	34323.7
	47	34422.2
	46	33699.1
	45	33780.3
	44	33488.6
	43	33303.3
	42	32825.1
	41	32782
	40	32155.5
	39	31466.3
	38	30728.1
	37	30691.9
	36	29877
	35	29268.6
	34	27766.1
	33	27325.5
	32	25732.9
	31	23650.7
	30	23320.1
	29	22013.2
	28	22488.4
	27	22655.2
	26	25235.8
	25	27788.8
	24	30854.3
	23	40697.6
	22	70065.8
	21	127363
	20	153974
	19	106216
	18	49111.6
Supplementary Fig. 5c
	Binding Energy (eV)	Intensity
	17	19859.4
	16	9566.4
	15	7641.18
	14	7157.97
	13	8011.84
	12	9063.89
	11	11304.1
	10	13026.6
	9	14915.7
	8	17082.6
	7	19628.7
	6	22373
	5	24579.8
	4	23822.2
	3	21532
	2	20073
	1	19342.1
	0	13116
	-1	4528.29
	-2	907.448
	-3	300.974
	-4	154.541
	-5	78.879
	-6	79.3902
	-7	41.7919
	-8	23.0582
	-9	80.2937
	-10	39.8359
