# Supplementary material for: Pt nanoshells with a high NIR-II photothermal conversion efficiency mediates multimodal neuromodulation against ventricular arrhythmias
Source: Nat Commun. 2024 Jul 28;15:6362. doi: 10.1038/s41467-024-50557-w (PMC11284209; doi:10.1038/s41467-024-50557-w)
Supplement: Supplementary file 4 — Source Data [file 41467_2024_50557_MOESM4_ESM.zip › Source Data/Supplementary Fig. 6.xlsx]

## Sheet: Supplementary Fig. 6a
Supplementary Fig. 6a
	Ga 2p			O 1s			K 2p
	Binding Energy (eV)	Intensity		Binding Energy (eV)	Intensity		Binding Energy (eV)	Intensity
	1154.3	168432		541.3	110721		305.3	18045.3
	1154.2	168799		541.2	110812		305.2	18044
	1154.1	168886		541.1	110444		305.1	17905.5
	1154	168462		541	110109		305	18065
	1153.9	168013		540.9	110230		304.9	18027.4
	1153.8	167837		540.8	110811		304.8	18067.4
	1153.7	167496		540.7	110693		304.7	17984.6
	1153.6	167011		540.6	110539		304.6	17650.8
	1153.5	166918		540.5	111083		304.5	17987.5
	1153.4	166954		540.4	110822		304.4	18245.8
	1153.3	166932		540.3	110493		304.3	18133.7
	1153.2	166408		540.2	110431		304.2	18018.9
	1153.1	166071		540.1	110686		304.1	18043.9
	1153	166128		540	110955		304	18091.9
	1152.9	165957		539.9	110805		303.9	18143.4
	1152.8	165629		539.8	110946		303.8	18214.6
	1152.7	165810		539.7	110467		303.7	18180.1
	1152.6	165690		539.6	110024		303.6	18194.8
	1152.5	165429		539.5	110009		303.5	18114.6
	1152.4	165741		539.4	109400		303.4	18022.5
	1152.3	165538		539.3	109274		303.3	17969.2
	1152.2	165066		539.2	110272		303.2	17948.1
	1152.1	165092		539.1	110744		303.1	17803.9
	1152	164870		539	110193		303	17816.1
	1151.9	164456		538.9	109149		302.9	17956.2
	1151.8	164373		538.8	108916		302.8	17931.1
	1151.7	164196		538.7	109697		302.7	17846.2
	1151.6	163975		538.6	109340		302.6	17835.3
	1151.5	164203		538.5	109148		302.5	18148.6
	1151.4	164317		538.4	109511		302.4	17868.8
	1151.3	164120		538.3	110159		302.3	17612.9
	1151.2	164097		538.2	110179		302.2	17798.6
	1151.1	163917		538.1	109719		302.1	17871.3
	1151	163971		538	109428		302	17770.6
	1150.9	163739		537.9	109530		301.9	17989.7
	1150.8	163009		537.8	109483		301.8	17867.9
	1150.7	163127		537.7	109749		301.7	17792.2
	1150.6	163635		537.6	109254		301.6	17861.3
	1150.5	163962		537.5	109608		301.5	17916.9
	1150.4	163632		537.4	109811		301.4	17776.4
	1150.3	163377		537.3	109083		301.3	17712
	1150.2	163117		537.2	108759		301.2	17885.2
	1150.1	162948		537.1	108724		301.1	18029.3
	1150	162683		537	108969		301	17917.1
	1149.9	163300		536.9	108942		300.9	17846.7
	1149.8	163253		536.8	108971		300.8	17888.2
	1149.7	162934		536.7	108217		300.7	17855
	1149.6	163495		536.6	108555		300.6	17858
	1149.5	163893		536.5	109086		300.5	17703.3
	1149.4	163733		536.4	108696		300.4	17692.5
	1149.3	163458		536.3	108343		300.3	17811.5
	1149.2	163586		536.2	108544		300.2	17826.4
	1149.1	163504		536.1	108821		300.1	17728.9
	1149	163839		536	109168		300	17768.4
	1148.9	163809		535.9	108889		299.9	17728.8
	1148.8	164153		535.8	108917		299.8	17612.8
	1148.7	164492		535.7	108742		299.7	17636.6
	1148.6	164757		535.6	108754		299.6	17760.6
	1148.5	165181		535.5	108779		299.5	17506.2
	1148.4	165302		535.4	108606		299.4	17452
	1148.3	165675		535.3	109049		299.3	17538
	1148.2	166571		535.2	109884		299.2	17537.8
	1148.1	167326		535.1	110352		299.1	17676.8
	1148	167784		535	110926		299	17792.1
	1147.9	168452		534.9	110664		298.9	17657.6
	1147.8	169208		534.8	110321		298.8	17639.2
	1147.7	170202		534.7	110692		298.7	17569.4
	1147.6	171119		534.6	111054		298.6	17542.5
	1147.5	172136		534.5	111423		298.5	17711.6
	1147.4	173193		534.4	111575		298.4	17751.4
	1147.3	174485		534.3	112047		298.3	17791.9
	1147.2	176653		534.2	112848		298.2	17669.3
	1147.1	178951		534.1	113520		298.1	17788.7
	1147	181539		534	114646		298	17816.8
	1146.9	184584		533.9	115577		297.9	17685.1
	1146.8	187606		533.8	116699		297.8	17520.5
	1146.7	191824		533.7	118880		297.7	17387.2
	1146.6	196773		533.6	120650		297.6	17418.7
	1146.5	202548		533.5	122063		297.5	17536.8
	1146.4	209001		533.4	124006		297.4	17622.2
	1146.3	216277		533.3	126564		297.3	17655.3
	1146.2	224520		533.2	129104		297.2	17601.2
	1146.1	233886		533.1	132078		297.1	17651.4
	1146	244747		533	135627		297	17728.5
	1145.9	256656		532.9	139718		296.9	17741.5
	1145.8	267620		532.8	144137		296.8	17504.7
	1145.7	279079		532.7	148404		296.7	17406.8
	1145.6	290677		532.6	152271		296.6	17428.3
	1145.5	301488		532.5	156231		296.5	17439
	1145.4	312791		532.4	160387		296.4	17626.5
	1145.3	322397		532.3	164325		296.3	17845
	1145.2	329537		532.2	168047		296.2	17701.9
	1145.1	334817		532.1	171930		296.1	17488.9
	1145	337701		532	175187		296	17590.2
	1144.9	337387		531.9	177220		295.9	17628.5
	1144.8	334361		531.8	179449		295.8	17552.7
	1144.7	328599		531.7	181680		295.7	17206.7
	1144.6	320902		531.6	182416		295.6	17116.1
	1144.5	311511		531.5	183691		295.5	17238.2
	1144.4	300647		531.4	184955		295.4	17467
	1144.3	289567		531.3	186641		295.3	17458.3
	1144.2	278489		531.2	188058		295.2	17355.6
	1144.1	267750		531.1	188678		295.1	17377.2
	1144	258024		531	188015		295	17183
	1143.9	249457		530.9	187384		294.9	16978.6
	1143.8	241691		530.8	187294		294.8	17129.1
	1143.7	235504		530.7	186184		294.7	17145.1
	1143.6	231118		530.6	184637		294.6	17009.7
	1143.5	227969		530.5	181676		294.5	17199.5
	1143.4	225833		530.4	177499		294.4	17261.9
	1143.3	224189		530.3	173117		294.3	17307.5
	1143.2	222718		530.2	168696		294.2	17207.5
	1143.1	223834		530.1	163784		294.1	17092.5
	1143	225510		530	157208		294	17022.9
	1142.9	227050		529.9	150986		293.9	16965.8
	1142.8	227799		529.8	145136		293.8	17130.4
	1142.7	226901		529.7	139460		293.7	17122.5
	1142.6	223991		529.6	134528		293.6	16921.5
	1142.5	218826		529.5	129611		293.5	16978
	1142.4	212263		529.4	125460		293.4	17175.7
	1142.3	204654		529.3	121974		293.3	17266.3
	1142.2	197230		529.2	119014		293.2	17244.7
	1142.1	189553		529.1	116536		293.1	17298.1
	1142	183086		529	114856		293	17272.9
	1141.9	178563		528.9	113133		292.9	17057.4
	1141.8	174536		528.8	111555		292.8	16880.8
	1141.7	171511		528.7	110669		292.7	17090.2
	1141.6	169881		528.6	110884		292.6	17383.9
	1141.5	167933		528.5	110571		292.5	17358.2
	1141.4	166095		528.4	109813		292.4	17277.2
	1141.3	165023		528.3	109565		292.3	17401
	1141.2	163856		528.2	109794		292.2	17445.4
	1141.1	162713		528.1	109697		292.1	17255.9
	1141	162324		528	109466		292	17165.5
	1140.9	161890		527.9	109570		291.9	17287.8
	1140.8	161705		527.8	109185		291.8	17207.3
	1140.7	161234		527.7	108523		291.7	17139.6
	1140.6	160700		527.6	109041		291.6	17070.4
	1140.5	160826		527.5	109148		291.5	17259.8
	1140.4	160721		527.4	109275		291.4	17328.8
	1140.3	160086		527.3	109131		291.3	17006.3
	1140.2	159845		527.2	108945		291.2	16880
	1140.1	159507		527.1	109140		291.1	17009.2
	1140	159618		527	108439		291	16964.3
	1139.9	159773		526.9	108225		290.9	17068
	1139.8	159643		526.8	108647		290.8	17445.6
	1139.7	159798		526.7	108544		290.7	17393.6
	1139.6	159485		526.6	108137		290.6	17466.3
	1139.5	159333		526.5	108079		290.5	17558.4
	1139.4	159262		526.4	108588		290.4	17292.1
	1139.3	159273		526.3	108703		290.3	17229
	1139.2	158961		526.2	108538		290.2	17451.8
	1139.1	159014		526.1	108267		290.1	17622.1
	1139	159317		526	108316		290	17715.6
	1138.9	159141		525.9	108672		289.9	17918.8
	1138.8	158951		525.8	108539		289.8	17973.9
	1138.7	158899		525.7	108071		289.7	18102.2
	1138.6	158664		525.6	108135		289.6	18685.8
	1138.5	158811		525.5	108396		289.5	19078.2
	1138.4	159155		525.4	108195		289.4	19230.5
	1138.3	159059		525.3	107765		289.3	19334.4
	1138.2	158628		525.2	107689		289.2	19256.8
	1138.1	158201		525.1	107454		289.1	19175.8
	1138	158583		525	107780		289	19137.2
	1137.9	158966		524.9	107437		288.9	19169.5
	1137.8	158799		524.8	107391		288.8	19310.7
	1137.7	158891		524.7	107610		288.7	19484.2
	1137.6	158976		524.6	107809		288.6	19296.9
	1137.5	158679		524.5	108048		288.5	19183.6
	1137.4	158641		524.4	107724		288.4	19110.2
	1137.3	158529		524.3	107435		288.3	18708.7
	1137.2	158284		524.2	107940		288.2	18714.2
	1137.1	158227		524.1	107953		288.1	18475.9
	1137	158608		524	108049		288	18458.4
	1136.9	158918		523.9	108337		287.9	18598.9
	1136.8	158318		523.8	108208		287.8	18541.3
	1136.7	158047		523.7	107705		287.7	18568.3
	1136.6	158353		523.6	107638		287.6	18605.9
	1136.5	158033		523.5	107106		287.5	18742.7
	1136.4	157929		523.4	107062		287.4	18926.5
	1136.3	157907		523.3	108138		287.3	19058.2
	1136.2	158071
	1136.1	158360
	1136	157736
	1135.9	157259
	1135.8	157911
	1135.7	157576
	1135.6	157090
	1135.5	157117
	1135.4	157283
	1135.3	157324
	1135.2	157160
	1135.1	157028
	1135	156989
	1134.9	157075
	1134.8	156292
	1134.7	155819
	1134.6	156073
	1134.5	155822
	1134.4	155511
	1134.3	155694
	1134.2	155827
	1134.1	155738
	1134	155756
	1133.9	155689
	1133.8	155825
	1133.7	155484
	1133.6	155413
	1133.5	155492
	1133.4	155260
	1133.3	155303
	1133.2	155539
	1133.1	155373
	1133	155192
	1132.9	155087
	1132.8	155248
	1132.7	155667
	1132.6	155521
	1132.5	155366
	1132.4	155352
	1132.3	155000
	1132.2	154911
	1132.1	154968
	1132	154871
	1131.9	154963
	1131.8	154635
	1131.7	154865
	1131.6	155146
	1131.5	154896
	1131.4	154658
	1131.3	154357
	1131.2	154240
	1131.1	154465
	1131	154303
	1130.9	153931
	1130.8	153191
	1130.7	152709
	1130.6	153004
	1130.5	152645
	1130.4	152069
	1130.3	152109
	1130.2	151603
	1130.1	150352
	1130	149732
	1129.9	149240
	1129.8	148669
	1129.7	147855
	1129.6	146526
	1129.5	145616
	1129.4	145018
	1129.3	143618
	1129.2	142136
	1129.1	141394
	1129	140760
	1128.9	139961
	1128.8	139208
	1128.7	138972
	1128.6	138412
	1128.5	137294
	1128.4	136641
	1128.3	135861
	1128.2	135381
	1128.1	134675
	1128	133961
	1127.9	133139
	1127.8	132919
	1127.7	132778
	1127.6	132388
	1127.5	131975
	1127.4	131720
	1127.3	130996
	1127.2	130486
	1127.1	129895
	1127	129581
	1126.9	129279
	1126.8	128944
	1126.7	128680
	1126.6	128168
	1126.5	127641
	1126.4	126976
	1126.3	126440
	1126.2	126418
	1126.1	126142
	1126	125991
	1125.9	125679
	1125.8	125736
	1125.7	125316
	1125.6	124760
	1125.5	124710
	1125.4	124483
	1125.3	124336
	1125.2	123828
	1125.1	123199
	1125	122800
	1124.9	122654
	1124.8	123073
	1124.7	123164
	1124.6	122465
	1124.5	121524
	1124.4	121488
	1124.3	121536
	1124.2	121332
	1124.1	121380
	1124	121278
	1123.9	120961
	1123.8	120936
	1123.7	120840
	1123.6	120769
	1123.5	120674
	1123.4	120721
	1123.3	120553
	1123.2	120182
	1123.1	120441
	1123	120979
	1122.9	120777
	1122.8	120708
	1122.7	120988
	1122.6	121228
	1122.5	121285
	1122.4	121560
	1122.3	121773
	1122.2	121920
	1122.1	122524
	1122	122807
	1121.9	122921
	1121.8	123223
	1121.7	123636
	1121.6	124303
	1121.5	125189
	1121.4	126434
	1121.3	127251
	1121.2	128153
	1121.1	129271
	1121	130346
	1120.9	131658
	1120.8	133472
	1120.7	135173
	1120.6	137476
	1120.5	140104
	1120.4	143379
	1120.3	147571
	1120.2	151608
	1120.1	156371
	1120	162475
	1119.9	169611
	1119.8	177692
	1119.7	187411
	1119.6	198974
	1119.5	211211
	1119.4	225849
	1119.3	243407
	1119.2	262204
	1119.1	281942
	1119	303404
	1118.9	326115
	1118.8	349581
	1118.7	372859
	1118.6	394819
	1118.5	415002
	1118.4	431283
	1118.3	443819
	1118.2	453337
	1118.1	458024
	1118	456465
	1117.9	449913
	1117.8	438546
	1117.7	422519
	1117.6	404505
	1117.5	383471
	1117.4	360959
	1117.3	339854
	1117.2	319823
	1117.1	301463
	1117	285725
	1116.9	273182
	1116.8	262592
	1116.7	254783
	1116.6	249726
	1116.5	246138
	1116.4	244631
	1116.3	245340
	1116.2	247436
	1116.1	250383
	1116	252636
	1115.9	252625
	1115.8	249192
	1115.7	241003
	1115.6	228943
	1115.5	213878
	1115.4	197163
	1115.3	181137
	1115.2	167276
	1115.1	156015
	1115	146801
	1114.9	139395
	1114.8	133563
	1114.7	129267
	1114.6	125518
	1114.5	122492
	1114.4	119935
	1114.3	117855
	1114.2	116382
	1114.1	114724
	1114	113516
	1113.9	112389
	1113.8	111862
	1113.7	111366
	1113.6	110468
	1113.5	109502
	1113.4	108619
	1113.3	108353
	1113.2	108254
	1113.1	107519
	1113	107463
	1112.9	107341
	1112.8	106716
	1112.7	106251
	1112.6	105880
	1112.5	105420
	1112.4	105036
	1112.3	105044
	1112.2	105005
	1112.1	105047
	1112	104647
	1111.9	104433
	1111.8	103990
	1111.7	103600
	1111.6	103646
	1111.5	104082
	1111.4	104084
	1111.3	103870
	1111.2	103496
	1111.1	103276
	1111	103130
	1110.9	102864
	1110.8	102713
	1110.7	103140
	1110.6	103270
	1110.5	103082
	1110.4	103013
	1110.3	102746
	1110.2	102474
	1110.1	102637
	1110	102797
	1109.9	102516
	1109.8	102558
	1109.7	102723
	1109.6	102150
	1109.5	102063
	1109.4	102233
	1109.3	102244
	1109.2	102312
	1109.1	102208
	1109	102215
	1108.9	101880
	1108.8	101516
	1108.7	101684
	1108.6	101902
	1108.5	101877
	1108.4	101543
	1108.3	101369

## Sheet: Supplementary Fig. 6b
Supplementary Fig. 6b
	Ga 2p			O 1s			K 2p			Pt 4f
	Binding Energy (eV)	Intensity		Binding Energy (eV)	Intensity		Binding Energy (eV)	Intensity		Binding Energy (eV)	Intensity
	1154.1	163179		541.1	97742.7		305.1	20773.3		82.1	11963.4
	1154	163702		541	97789		305	20558.7		82	12027.7
	1153.9	163443		540.9	97570.9		304.9	20707		81.9	11999.4
	1153.8	162535		540.8	97429.5		304.8	20691.4		81.8	11986.4
	1153.7	162558		540.7	97675.5		304.7	20884.2		81.7	12084.3
	1153.6	162462		540.6	97068.6		304.6	20806.9		81.6	12142.7
	1153.5	162493		540.5	97293.3		304.5	20806.7		81.5	12299.5
	1153.4	162239		540.4	97818.4		304.4	21052		81.4	12408.4
	1153.3	161799		540.3	97982.1		304.3	21004		81.3	12300.9
	1153.2	161839		540.2	97635.5		304.2	20889.6		81.2	12096.5
	1153.1	161674		540.1	97162.5		304.1	20820		81.1	12177.9
	1153	161288		540	97413.6		304	20720.7		81	12168.9
	1152.9	161048		539.9	97062.6		303.9	20724.7		80.9	12207.4
	1152.8	160936		539.8	96616.9		303.8	20557.7		80.8	12321.1
	1152.7	160820		539.7	96999.9		303.7	20574.7		80.7	12276.5
	1152.6	161053		539.6	96686.4		303.6	20580.8		80.6	12327.8
	1152.5	161039		539.5	96569.2		303.5	20233.6		80.5	12355.8
	1152.4	160575		539.4	96966		303.4	20301.5		80.4	12410.3
	1152.3	160448		539.3	96744.7		303.3	20709.2		80.3	12423.3
	1152.2	160317		539.2	96363.8		303.2	20942.5		80.2	12509.8
	1152.1	159811		539.1	96282.4		303.1	20839.3		80.1	12549
	1152	160357		539	96001.6		303	20355		80	12575.5
	1151.9	160251		538.9	96281.6		302.9	20433.9		79.9	12633.8
	1151.8	159927		538.8	96141.8		302.8	20480.4		79.8	12689.1
	1151.7	159612		538.7	95386.5		302.7	20354.2		79.7	12620.2
	1151.6	159447		538.6	95463.7		302.6	20474.7		79.6	12742.9
	1151.5	159305		538.5	95059.9		302.5	20303.6		79.5	12768.4
	1151.4	159472		538.4	95450.3		302.4	20123.8		79.4	12785.8
	1151.3	159370		538.3	95819.5		302.3	20124.4		79.3	12832.6
	1151.2	159261		538.2	96101.2		302.2	20460.6		79.2	12860.6
	1151.1	158897		538.1	96212.6		302.1	20435.8		79.1	12943.7
	1151	159653		538	95725.6		302	20203.6		79	13053
	1150.9	159783		537.9	95364.6		301.9	20086.8		78.9	13013.5
	1150.8	159282		537.8	95241.3		301.8	20192.7		78.8	13118
	1150.7	158951		537.7	95614.9		301.7	20298.2		78.7	13186.3
	1150.6	159742		537.6	94830.3		301.6	20471.2		78.6	13249.5
	1150.5	159796		537.5	94427.5		301.5	20345.8		78.5	13320.7
	1150.4	160099		537.4	94619.5		301.4	20247		78.4	13450.9
	1150.3	159915		537.3	94549.7		301.3	19928.7		78.3	13705.3
	1150.2	159697		537.2	94919.3		301.2	20016.4		78.2	13772.7
	1150.1	159696		537.1	95117.8		301.1	20057.3		78.1	13838.4
	1150	159759		537	94890.6		301	20323.6		78	13896
	1149.9	160513		536.9	94680.2		300.9	20686.7		77.9	14021.7
	1149.8	160818		536.8	94264.4		300.8	20588		77.8	14088.2
	1149.7	160787		536.7	94414.9		300.7	20408.5		77.7	14185.3
	1149.6	161504		536.6	94742.3		300.6	20082.9		77.6	14407.6
	1149.5	162045		536.5	94522.8		300.5	20180.6		77.5	14638.7
	1149.4	162353		536.4	93816.8		300.4	20034.1		77.4	14546.1
	1149.3	162402		536.3	93894.7		300.3	20253.2		77.3	14641.6
	1149.2	162715		536.2	94442.7		300.2	20489.3		77.2	14930.5
	1149.1	163599		536.1	95008.6		300.1	20319.2		77.1	15152.8
	1149	164339		536	94739.4		300	20097.2		77	15153.2
	1148.9	165052		535.9	94715		299.9	19813.7		76.9	15326.1
	1148.8	165084		535.8	95152		299.8	19905		76.8	15582
	1148.7	165868		535.7	95914.8		299.7	19941.9		76.7	15800
	1148.6	166850		535.6	95521.2		299.6	19859.9		76.6	16125.2
	1148.5	167976		535.5	94832.5		299.5	19855.3		76.5	16332
	1148.4	169386		535.4	94451.9		299.4	19647.1		76.4	16529.4
	1148.3	170649		535.3	95047		299.3	19839.3		76.3	16906
	1148.2	172486		535.2	95521.1		299.2	20102.5		76.2	17502.3
	1148.1	174291		535.1	95992.7		299.1	20189.3		76.1	17770.5
	1148	176386		535	95989		299	20280.7		76	18140.1
	1147.9	179299		534.9	97223.3		298.9	20218.7		75.9	18901.5
	1147.8	182448		534.8	97333.7		298.8	20020.6		75.8	19418.3
	1147.7	186117		534.7	97752.6		298.7	20069.1		75.7	20262.8
	1147.6	190040		534.6	98253.9		298.6	20001		75.6	20990.6
	1147.5	194961		534.5	99302.8		298.5	19829.6		75.5	21895.5
	1147.4	200998		534.4	100354		298.4	20063.9		75.4	22885.2
	1147.3	207348		534.3	101668		298.3	20095.6		75.3	24078
	1147.2	214991		534.2	103100		298.2	19870.3		75.2	25557.7
	1147.1	223529		534.1	104444		298.1	19946.7		75.1	27125.7
	1147	232795		534	105783		298	19841		75	28888.9
	1146.9	243183		533.9	107828		297.9	19943.5		74.9	31168.4
	1146.8	254433		533.8	110726		297.8	19993.7		74.8	33691.5
	1146.7	265925		533.7	113284		297.7	19958.8		74.7	36665.4
	1146.6	278173		533.6	116233		297.6	19596.4		74.6	39472.1
	1146.5	291319		533.5	119361		297.5	19837		74.5	42377.1
	1146.4	304329		533.4	122580		297.4	19746.4		74.4	44967.3
	1146.3	316113		533.3	126092		297.3	19872.1		74.3	47087.8
	1146.2	327026		533.2	131001		297.2	20085.8		74.2	48556.9
	1146.1	336512		533.1	135695		297.1	19912.6		74.1	48342.5
	1146	344022		533	140069		297	19912.1		74	46977
	1145.9	350467		532.9	145201		296.9	19948.7		73.9	44680.9
	1145.8	354774		532.8	150135		296.8	20105.8		73.8	41470.7
	1145.7	356721		532.7	154978		296.7	19697.8		73.7	37644.2
	1145.6	356557		532.6	159256		296.6	19560.5		73.6	33513.1
	1145.5	353532		532.5	164899		296.5	19758.3		73.5	29531.4
	1145.4	347530		532.4	170200		296.4	19633.2		73.4	26122
	1145.3	340402		532.3	174236		296.3	19445.6		73.3	23088.1
	1145.2	331623		532.2	177113		296.2	19882.5		73.2	20956.9
	1145.1	321231		532.1	180660		296.1	19611.1		73.1	19592.4
	1145	310388		532	184226		296	19731.6		73	18887.6
	1144.9	298242		531.9	186101		295.9	19972.2		72.9	18304.9
	1144.8	286532		531.8	187972		295.8	19771.5		72.8	17987.1
	1144.7	274711		531.7	189734		295.7	19720.9		72.7	17988.1
	1144.6	263138		531.6	189779		295.6	19682.5		72.6	18213.9
	1144.5	252225		531.5	188483		295.5	19639.7		72.5	18684.1
	1144.4	242326		531.4	187467		295.4	19470.6		72.4	19114.6
	1144.3	232799		531.3	186431		295.3	19614.6		72.3	19855.9
	1144.2	224007		531.2	184759		295.2	19481.3		72.2	20693.3
	1144.1	216791		531.1	181498		295.1	19335		72.1	21937.7
	1144	210828		531	177467		295	19534.8		72	23343.1
	1143.9	204264		530.9	173288		294.9	19514		71.9	24988.8
	1143.8	199734		530.8	167924		294.8	19402.7		71.8	26832.2
	1143.7	195371		530.7	162484		294.7	19366.5		71.7	28892.9
	1143.6	191667		530.6	157319		294.6	19728		71.6	31394.1
	1143.5	187429		530.5	151802		294.5	19657.8		71.5	34556.9
	1143.4	183602		530.4	145863		294.4	19340.5		71.4	38185.2
	1143.3	180584		530.3	140283		294.3	19444.9		71.3	41843.3
	1143.2	177563		530.2	135269		294.2	19452		71.2	45534.6
	1143.1	175165		530.1	129706		294.1	19237.6		71.1	49176.5
	1143	172524		530	124244		294	19575.6		71	52040.3
	1142.9	170679		529.9	120141		293.9	19644.4		70.9	53981.8
	1142.8	169797		529.8	116722		293.8	19648.7		70.8	54505.1
	1142.7	168233		529.7	113162		293.7	19296.8		70.7	53276.6
	1142.6	167178		529.6	109760		293.6	19430.3		70.6	50415.7
	1142.5	165981		529.5	106542		293.5	19431.2		70.5	46158.4
	1142.4	165276		529.4	103333		293.4	19497.3		70.4	40914.5
	1142.3	164704		529.3	101478		293.3	19568.1		70.3	34905.4
	1142.2	163972		529.2	99258.1		293.2	19366.5		70.2	29130.8
	1142.1	163340		529.1	97695.9		293.1	19329.6		70.1	23785.1
	1142	162833		529	96650.5		293	19272.3		70	19247.5
	1141.9	162656		528.9	96148.7		292.9	19425.6		69.9	15792.9
	1141.8	162380		528.8	95335.1		292.8	19340.7		69.8	13269.8
	1141.7	162093		528.7	93613.8		292.7	19390.6		69.7	11260
	1141.6	161821		528.6	92925.9		292.6	19648.5		69.6	10041.9
	1141.5	161501		528.5	93212.2		292.5	19559.7		69.5	9091.93
	1141.4	161875		528.4	92982.5		292.4	19628.8		69.4	8431.87
	1141.3	161959		528.3	92416.1		292.3	19431.6		69.3	8022.47
	1141.2	161797		528.2	92168.6		292.2	19492.5		69.2	7712.8
	1141.1	161269		528.1	92182.9		292.1	19456		69.1	7463.48
	1141	161354		528	91722.4		292	19370.4		69	7214.58
	1140.9	161613		527.9	92678.2		291.9	19603.3		68.9	7154.11
	1140.8	161605		527.8	92414.9		291.8	19599		68.8	6941.14
	1140.7	161644		527.7	92049.2		291.7	19454.6		68.7	6863.21
	1140.6	161274		527.6	92035.8		291.6	19617.3		68.6	6840.4
	1140.5	160586		527.5	91428.9		291.5	19635.1		68.5	6754.57
	1140.4	160269		527.4	91601.9		291.4	19771.7		68.4	6692.85
	1140.3	160862		527.3	91739.9		291.3	19690.7		68.3	6594.6
	1140.2	161610		527.2	92231.2		291.2	19468.4		68.2	6482.72
	1140.1	161414		527.1	92011.9		291.1	19560.9		68.1	6419.32
	1140	161071		527	91821.1		291	19808.6		68	6424.86
	1139.9	161372		526.9	91845.9		290.9	19802		67.9	6409.1
	1139.8	161491		526.8	92106.4		290.8	19896.7		67.8	6289.95
	1139.7	161452		526.7	91798.3		290.7	20039.3		67.7	6287.35
	1139.6	161501		526.6	91406.1		290.6	20443.8		67.6	6279.47
	1139.5	160651		526.5	91631.6		290.5	20560.5		67.5	6218.5
	1139.4	160062		526.4	91366.4		290.4	20570.4		67.4	6334.22
	1139.3	160326		526.3	91611.9		290.3	20606.6		67.3	6336.88
	1139.2	160915		526.2	92073.4		290.2	20566.5		67.2	6328.58
	1139.1	161059		526.1	92120.5		290.1	20859.2		67.1	6271.91
	1139	160703		526	92068.2		290	21270.7		67	6099.55
	1138.9	160372		525.9	92080.4		289.9	21506.1		66.9	6026.11
	1138.8	160047		525.8	91844.9		289.8	21776.5		66.8	6134.07
	1138.7	160130		525.7	91599.6		289.7	21873.7		66.7	6232.19
	1138.6	160529		525.6	91840.1		289.6	22163.8		66.6	6167.4
	1138.5	160504		525.5	92447.6		289.5	22297.2		66.5	6167.8
	1138.4	160594		525.4	92562.4		289.4	22311.6		66.4	6134.94
	1138.3	160336		525.3	92514.6		289.3	22733.4		66.3	6093.84
	1138.2	160158		525.2	92232.7		289.2	22919		66.2	6142.27
	1138.1	160109		525.1	91716		289.1	22846.8		66.1	6163.94
	1138	159880		525	92196.6		289	22591.8		66	5931.07
	1137.9	159699		524.9	92921.5		288.9	22281		65.9	5950.66
	1137.8	159357		524.8	92882.6		288.8	22545.5		65.8	6040.57
	1137.7	159522		524.7	92787.7		288.7	22852.9		65.7	6075.22
	1137.6	159988		524.6	92736.4		288.6	22646		65.6	5982.97
	1137.5	159618		524.5	92808.6		288.5	22366.2		65.5	5946.84
	1137.4	158863		524.4	92901.7		288.4	22599.9		65.4	5896.51
	1137.3	159175		524.3	92934.6		288.3	22466.1		65.3	5817.66
	1137.2	159335		524.2	93848.3		288.2	22479.9		65.2	5869.67
	1137.1	159154		524.1	93981.1		288.1	22596.2		65.1	5814.77
	1137	158887		524	93971.5		288	22390.8		65	5897.91
	1136.9	158463		523.9	94258.2		287.9	22442.9		64.9	5867.74
	1136.8	158485		523.8	94636.4		287.8	22770.9		64.8	5894.37
	1136.7	158502		523.7	94790.3		287.7	23084.3		64.7	5916.97
	1136.6	158567		523.6	94810.4		287.6	23082.5		64.6	5813.96
	1136.5	158284		523.5	94785.1		287.5	23270.2		64.5	5718.57
	1136.4	157577		523.4	95406.7		287.4	23416.2		64.4	5732.26
	1136.3	157413		523.3	95511.7		287.3	23695.7		64.3	5716.2
	1136.2	157611		523.2	96472.6		287.2	24186.4		64.2	5603.46
	1136.1	157249		523.1	97511.1		287.1	24752.2		64.1	5559.24
	1136	156854
	1135.9	156801
	1135.8	157104
	1135.7	156799
	1135.6	156647
	1135.5	156732
	1135.4	156399
	1135.3	155879
	1135.2	155567
	1135.1	155499
	1135	155353
	1134.9	155316
	1134.8	155497
	1134.7	154541
	1134.6	154260
	1134.5	154367
	1134.4	154689
	1134.3	154513
	1134.2	154359
	1134.1	154139
	1134	153888
	1133.9	153513
	1133.8	153139
	1133.7	152912
	1133.6	152839
	1133.5	153189
	1133.4	152611
	1133.3	152273
	1133.2	152284
	1133.1	151910
	1133	151511
	1132.9	151054
	1132.8	151131
	1132.7	151140
	1132.6	150630
	1132.5	150182
	1132.4	149878
	1132.3	149499
	1132.2	149408
	1132.1	149280
	1132	148531
	1131.9	148252
	1131.8	147882
	1131.7	147637
	1131.6	147236
	1131.5	146707
	1131.4	146903
	1131.3	146742
	1131.2	146025
	1131.1	145338
	1131	144689
	1130.9	144628
	1130.8	144821
	1130.7	143961
	1130.6	143321
	1130.5	142926
	1130.4	142542
	1130.3	142347
	1130.2	142325
	1130.1	141430
	1130	140577
	1129.9	140286
	1129.8	140256
	1129.7	140117
	1129.6	139780
	1129.5	139580
	1129.4	139325
	1129.3	138754
	1129.2	138287
	1129.1	137684
	1129	137400
	1128.9	137113
	1128.8	136349
	1128.7	136090
	1128.6	135610
	1128.5	135671
	1128.4	135504
	1128.3	134819
	1128.2	134528
	1128.1	134265
	1128	134235
	1127.9	134258
	1127.8	133797
	1127.7	133463
	1127.6	132823
	1127.5	132498
	1127.4	132284
	1127.3	132161
	1127.2	131721
	1127.1	131641
	1127	131183
	1126.9	130495
	1126.8	130710
	1126.7	130253
	1126.6	129885
	1126.5	129828
	1126.4	130024
	1126.3	129359
	1126.2	128931
	1126.1	128686
	1126	128790
	1125.9	128645
	1125.8	127915
	1125.7	127201
	1125.6	127022
	1125.5	126580
	1125.4	126214
	1125.3	125814
	1125.2	126273
	1125.1	126192
	1125	125375
	1124.9	124980
	1124.8	124924
	1124.7	124820
	1124.6	125005
	1124.5	124926
	1124.4	124687
	1124.3	124677
	1124.2	124244
	1124.1	124009
	1124	124221
	1123.9	124506
	1123.8	124472
	1123.7	124214
	1123.6	124483
	1123.5	125128
	1123.4	125413
	1123.3	125503
	1123.2	125695
	1123.1	125940
	1123	126072
	1122.9	126180
	1122.8	126488
	1122.7	126729
	1122.6	127557
	1122.5	128077
	1122.4	128926
	1122.3	129932
	1122.2	131230
	1122.1	132000
	1122	132761
	1121.9	134589
	1121.8	136239
	1121.7	137622
	1121.6	139313
	1121.5	141238
	1121.4	144000
	1121.3	147254
	1121.2	150889
	1121.1	155044
	1121	159932
	1120.9	165671
	1120.8	172519
	1120.7	180677
	1120.6	190263
	1120.5	201326
	1120.4	213936
	1120.3	228328
	1120.2	244557
	1120.1	263220
	1120	282928
	1119.9	303754
	1119.8	326835
	1119.7	350715
	1119.6	374360
	1119.5	398608
	1119.4	422115
	1119.3	444043
	1119.2	463767
	1119.1	479976
	1119	492963
	1118.9	502589
	1118.8	507192
	1118.7	507150
	1118.6	500979
	1118.5	492196
	1118.4	478228
	1118.3	461291
	1118.2	442130
	1118.1	420618
	1118	396900
	1117.9	372640
	1117.8	350158
	1117.7	327986
	1117.6	306419
	1117.5	285373
	1117.4	266553
	1117.3	250116
	1117.2	235570
	1117.1	222328
	1117	210587
	1116.9	200607
	1116.8	191421
	1116.7	181953
	1116.6	174494
	1116.5	167435
	1116.4	161097
	1116.3	155394
	1116.2	149658
	1116.1	145031
	1116	140725
	1115.9	137132
	1115.8	133974
	1115.7	131538
	1115.6	129287
	1115.5	127585
	1115.4	125926
	1115.3	124374
	1115.2	123314
	1115.1	122065
	1115	121307
	1114.9	120519
	1114.8	120206
	1114.7	119630
	1114.6	118802
	1114.5	118609
	1114.4	118422
	1114.3	117521
	1114.2	117234
	1114.1	116836
	1114	116399
	1113.9	115700
	1113.8	115191
	1113.7	115297
	1113.6	115519
	1113.5	114941
	1113.4	114510
	1113.3	114609
	1113.2	114697
	1113.1	114744
	1113	114296
	1112.9	113761
	1112.8	114073
	1112.7	113601
	1112.6	113323
	1112.5	113187
	1112.4	113739
	1112.3	113698
	1112.2	112888
	1112.1	112957
	1112	113026
	1111.9	113046
	1111.8	113137
	1111.7	113119
	1111.6	113006
	1111.5	112805
	1111.4	112754
	1111.3	112417
	1111.2	112530
	1111.1	112164
	1111	111953
	1110.9	112170
	1110.8	112169
	1110.7	112206
	1110.6	111792
	1110.5	111659
	1110.4	112095
	1110.3	111717
	1110.2	111960
	1110.1	112440
	1110	111727
	1109.9	111816
	1109.8	111646
	1109.7	111562
	1109.6	111349
	1109.5	111603
	1109.4	111926
	1109.3	111956
	1109.2	111535
	1109.1	111618
	1109	111565
	1108.9	111442
	1108.8	111454
	1108.7	111213
	1108.6	111376
	1108.5	111380
	1108.4	111407
	1108.3	110990
	1108.2	111058
	1108.1	111275

## Sheet: Supplementary Fig. 6c
Supplementary Fig. 6c
	Ga 2p			O 1s			K 2p			Pt 4f
	Binding Energy (eV)	Intensity		Binding Energy (eV)	Intensity		Binding Energy (eV)	Intensity		Binding Energy (eV)	Intensity
	1154.2	112095		541.2	107467		305.2	51585.6		305.2	51585.6
	1154.1	112491		541.1	107149		305.1	51595.6		305.1	51595.6
	1154	112391		541	107779		305	51700.8		305	51700.8
	1153.9	112080		540.9	106858		304.9	51665.6		304.9	51665.6
	1153.8	111762		540.8	106459		304.8	50973		304.8	50973
	1153.7	112206		540.7	106286		304.7	50932.3		304.7	50932.3
	1153.6	112648		540.6	106100		304.6	51169.1		304.6	51169.1
	1153.5	112381		540.5	106304		304.5	50795.8		304.5	50795.8
	1153.4	112649		540.4	106326		304.4	50727.2		304.4	50727.2
	1153.3	112390		540.3	106274		304.3	50717.8		304.3	50717.8
	1153.2	112499		540.2	106161		304.2	50602.5		304.2	50602.5
	1153.1	112335		540.1	105532		304.1	50390.3		304.1	50390.3
	1153	112151		540	105735		304	50227.9		304	50227.9
	1152.9	111773		539.9	106400		303.9	50587.7		303.9	50587.7
	1152.8	111806		539.8	106397		303.8	50242.2		303.8	50242.2
	1152.7	111874		539.7	106474		303.7	50120.2		303.7	50120.2
	1152.6	112405		539.6	106122		303.6	50186.3		303.6	50186.3
	1152.5	112610		539.5	105730		303.5	50019.9		303.5	50019.9
	1152.4	112110		539.4	105628		303.4	50049.6		303.4	50049.6
	1152.3	111934		539.3	105888		303.3	50070.8		303.3	50070.8
	1152.2	112274		539.2	105549		303.2	49652.1		303.2	49652.1
	1152.1	112608		539.1	105872		303.1	49781.1		303.1	49781.1
	1152	111847		539	105097		303	49829.4		303	49829.4
	1151.9	111485		538.9	105187		302.9	49611.1		302.9	49611.1
	1151.8	111567		538.8	105788		302.8	49471.8		302.8	49471.8
	1151.7	111863		538.7	105859		302.7	49224		302.7	49224
	1151.6	112185		538.6	105506		302.6	49309.8		302.6	49309.8
	1151.5	112337		538.5	105061		302.5	49267.6		302.5	49267.6
	1151.4	111666		538.4	104726		302.4	49130.2		302.4	49130.2
	1151.3	111387		538.3	104567		302.3	48901.5		302.3	48901.5
	1151.2	111565		538.2	105250		302.2	49059.4		302.2	49059.4
	1151.1	111662		538.1	105227		302.1	49343.4		302.1	49343.4
	1151	112021		538	104751		302	49126.7		302	49126.7
	1150.9	112430		537.9	104313		301.9	48951.9		301.9	48951.9
	1150.8	112317		537.8	104645		301.8	48718.1		301.8	48718.1
	1150.7	111845		537.7	105186		301.7	48787.3		301.7	48787.3
	1150.6	112107		537.6	104962		301.6	48687.7		301.6	48687.7
	1150.5	112439		537.5	105098		301.5	48257.1		301.5	48257.1
	1150.4	111968		537.4	105047		301.4	48450.3		301.4	48450.3
	1150.3	111835		537.3	104947		301.3	48707.4		301.3	48707.4
	1150.2	112036		537.2	105464		301.2	48844.1		301.2	48844.1
	1150.1	112034		537.1	105180		301.1	48665.1		301.1	48665.1
	1150	111837		537	104932		301	48468.3		301	48468.3
	1149.9	111981		536.9	104235		300.9	48305.1		300.9	48305.1
	1149.8	111847		536.8	104372		300.8	48142.7		300.8	48142.7
	1149.7	111735		536.7	105177		300.7	47978.4		300.7	47978.4
	1149.6	111958		536.6	105585		300.6	48099.2		300.6	48099.2
	1149.5	111882		536.5	105498		300.5	48349.1		300.5	48349.1
	1149.4	112299		536.4	105109		300.4	48237.9		300.4	48237.9
	1149.3	112179		536.3	104569		300.3	48194.3		300.3	48194.3
	1149.2	112385		536.2	104701		300.2	48021.5		300.2	48021.5
	1149.1	112428		536.1	105210		300.1	47887.5		300.1	47887.5
	1149	111911		536	105781		300	47924.2		300	47924.2
	1148.9	112293		535.9	105682		299.9	48032.7		299.9	48032.7
	1148.8	112243		535.8	104991		299.8	48029.5		299.8	48029.5
	1148.7	112317		535.7	104961		299.7	47789.2		299.7	47789.2
	1148.6	112635		535.6	105126		299.6	47586.3		299.6	47586.3
	1148.5	112965		535.5	105196		299.5	47365.7		299.5	47365.7
	1148.4	113445		535.4	105364		299.4	47271.2		299.4	47271.2
	1148.3	113622		535.3	106236		299.3	47477.4		299.3	47477.4
	1148.2	113219		535.2	106784		299.2	47629		299.2	47629
	1148.1	113534		535.1	107212		299.1	47528.7		299.1	47528.7
	1148	113686		535	107142		299	47371.5		299	47371.5
	1147.9	114069		534.9	107839		298.9	47432		298.9	47432
	1147.8	114104		534.8	108525		298.8	47041.3		298.8	47041.3
	1147.7	114453		534.7	108780		298.7	47193.1		298.7	47193.1
	1147.6	114984		534.6	110124		298.6	47437.2		298.6	47437.2
	1147.5	115399		534.5	111622		298.5	47243.8		298.5	47243.8
	1147.4	115759		534.4	112915		298.4	47411		298.4	47411
	1147.3	116722		534.3	113980		298.3	47142.6		298.3	47142.6
	1147.2	117057		534.2	115890		298.2	47266.6		298.2	47266.6
	1147.1	118043		534.1	118472		298.1	47118.7		298.1	47118.7
	1147	118995		534	121082		298	46835.5		298	46835.5
	1146.9	120453		533.9	123817		297.9	46919.6		297.9	46919.6
	1146.8	121900		533.8	127109		297.8	46794.3		297.8	46794.3
	1146.7	123502		533.7	130047		297.7	46865		297.7	46865
	1146.6	125514		533.6	134022		297.6	46785.2		297.6	46785.2
	1146.5	128056		533.5	138586		297.5	46739.4		297.5	46739.4
	1146.4	130144		533.4	142659		297.4	46701.1		297.4	46701.1
	1146.3	132354		533.3	148694		297.3	46615.2		297.3	46615.2
	1146.2	134981		533.2	154239		297.2	46529.5		297.2	46529.5
	1146.1	137420		533.1	158662		297.1	46619.8		297.1	46619.8
	1146	139659		533	163394		297	46492.8		297	46492.8
	1145.9	141861		532.9	166955		296.9	46455.3		296.9	46455.3
	1145.8	144088		532.8	169341		296.8	46498.5		296.8	46498.5
	1145.7	145368		532.7	170691		296.7	46500.4		296.7	46500.4
	1145.6	145463		532.6	172246		296.6	46350.5		296.6	46350.5
	1145.5	145607		532.5	171908		296.5	46472.3		296.5	46472.3
	1145.4	145582		532.4	169307		296.4	46267.6		296.4	46267.6
	1145.3	145144		532.3	168069		296.3	46366.3		296.3	46366.3
	1145.2	143548		532.2	165550		296.2	46507.2		296.2	46507.2
	1145.1	141524		532.1	161683		296.1	46367.8		296.1	46367.8
	1145	140220		532	158147		296	46211		296	46211
	1144.9	137968		531.9	153779		295.9	46068.8		295.9	46068.8
	1144.8	136035		531.8	149359		295.8	46050.1		295.8	46050.1
	1144.7	133315		531.7	145939		295.7	45969.3		295.7	45969.3
	1144.6	130774		531.6	142452		295.6	46120.4		295.6	46120.4
	1144.5	128131		531.5	138823		295.5	45707.5		295.5	45707.5
	1144.4	125966		531.4	136467		295.4	46082.9		295.4	46082.9
	1144.3	124979		531.3	133250		295.3	46021.5		295.3	46021.5
	1144.2	123643		531.2	130497		295.2	46070.1		295.2	46070.1
	1144.1	121974		531.1	128216		295.1	46362.3		295.1	46362.3
	1144	121153		531	126613		295	46221		295	46221
	1143.9	119798		530.9	124523		294.9	45969.9		294.9	45969.9
	1143.8	118697		530.8	122796		294.8	45713.7		294.8	45713.7
	1143.7	118051		530.7	120869		294.7	45703.3		294.7	45703.3
	1143.6	117106		530.6	119201		294.6	45700.9		294.6	45700.9
	1143.5	116373		530.5	116786		294.5	45735.9		294.5	45735.9
	1143.4	115563		530.4	115940		294.4	45736		294.4	45736
	1143.3	114754		530.3	114147		294.3	45596.7		294.3	45596.7
	1143.2	114034		530.2	113415		294.2	45702.6		294.2	45702.6
	1143.1	114093		530.1	112415		294.1	45885.8		294.1	45885.8
	1143	113680		530	110644		294	45457.1		294	45457.1
	1142.9	113420		529.9	109457		293.9	45642.9		293.9	45642.9
	1142.8	113362		529.8	108115		293.8	45601.8		293.8	45601.8
	1142.7	113058		529.7	107683		293.7	45103.4		293.7	45103.4
	1142.6	112811		529.6	106608		293.6	45573		293.6	45573
	1142.5	112714		529.5	106628		293.5	45677.4		293.5	45677.4
	1142.4	112667		529.4	105334		293.4	45568.5		293.4	45568.5
	1142.3	112429		529.3	105108		293.3	45569.9		293.3	45569.9
	1142.2	112198		529.2	104508		293.2	45616.8		293.2	45616.8
	1142.1	112298		529.1	104598		293.1	45658.4		293.1	45658.4
	1142	112541		529	104522		293	45482.7		293	45482.7
	1141.9	112104		528.9	103565		292.9	45137.5		292.9	45137.5
	1141.8	111785		528.8	103065		292.8	45423.2		292.8	45423.2
	1141.7	112287		528.7	103564		292.7	45408.2		292.7	45408.2
	1141.6	111890		528.6	103236		292.6	45594.9		292.6	45594.9
	1141.5	111752		528.5	103220		292.5	45458.9		292.5	45458.9
	1141.4	111747		528.4	103568		292.4	45377.3		292.4	45377.3
	1141.3	111597		528.3	103606		292.3	45339.4		292.3	45339.4
	1141.2	111843		528.2	103660		292.2	45741		292.2	45741
	1141.1	111617		528.1	103852		292.1	45766.7		292.1	45766.7
	1141	111515		528	103429		292	45472.3		292	45472.3
	1140.9	111400		527.9	103773		291.9	45651		291.9	45651
	1140.8	111566		527.8	103562		291.8	45520.4		291.8	45520.4
	1140.7	111596		527.7	103563		291.7	45627.6		291.7	45627.6
	1140.6	111591		527.6	103979		291.6	45182.5		291.6	45182.5
	1140.5	111407		527.5	104578		291.5	45260.4		291.5	45260.4
	1140.4	111299		527.4	104049		291.4	45442.1		291.4	45442.1
	1140.3	111505		527.3	104108		291.3	45722.6		291.3	45722.6
	1140.2	111570		527.2	104359		291.2	45549.9		291.2	45549.9
	1140.1	111287		527.1	104114		291.1	45643.1		291.1	45643.1
	1140	111235		527	103600		291	45437.6		291	45437.6
	1139.9	111551		526.9	103570		290.9	45562.6		290.9	45562.6
	1139.8	110814		526.8	104464		290.8	45578.8		290.8	45578.8
	1139.7	110945		526.7	104434		290.7	45681		290.7	45681
	1139.6	111349		526.6	104681		290.6	45779.2		290.6	45779.2
	1139.5	111457		526.5	105220		290.5	45881.2		290.5	45881.2
	1139.4	111404		526.4	104852		290.4	45878.1		290.4	45878.1
	1139.3	111670		526.3	105558		290.3	46210		290.3	46210
	1139.2	111402		526.2	104691		290.2	46697.1		290.2	46697.1
	1139.1	111482		526.1	104810		290.1	46838.4		290.1	46838.4
	1139	111210		526	105013		290	46923.4		290	46923.4
	1138.9	110921		525.9	105786		289.9	47523.3		289.9	47523.3
	1138.8	110912		525.8	105179		289.8	48179		289.8	48179
	1138.7	111287		525.7	104931		289.7	48202.4		289.7	48202.4
	1138.6	111340		525.6	105301		289.6	48829.8		289.6	48829.8
	1138.5	110650		525.5	106820		289.5	48985.3		289.5	48985.3
	1138.4	111053		525.4	107378		289.4	49340.1		289.4	49340.1
	1138.3	110945		525.3	106217		289.3	50052.3		289.3	50052.3
	1138.2	111239		525.2	106997		289.2	50075		289.2	50075
	1138.1	110979		525.1	107191		289.1	50178.2		289.1	50178.2
	1138	110921		525	107051		289	50392.6		289	50392.6
	1137.9	110986		524.9	107790		288.9	50364		288.9	50364
	1137.8	111180		524.8	107456		288.8	50123.2		288.8	50123.2
	1137.7	111491		524.7	107518		288.7	49691.2		288.7	49691.2
	1137.6	111050		524.6	107866		288.6	49751.9		288.6	49751.9
	1137.5	111062		524.5	107399		288.5	49809.1		288.5	49809.1
	1137.4	110621		524.4	107552		288.4	49660.1		288.4	49660.1
	1137.3	110400		524.3	108229		288.3	49568.5		288.3	49568.5
	1137.2	110585		524.2	108587		288.2	49467.7		288.2	49467.7
	1137.1	110848		524.1	108636		288.1	49339.6		288.1	49339.6
	1137	110871		524	108802		288	49482.1		288	49482.1
	1136.9	110689		523.9	109892		287.9	50224.9		287.9	50224.9
	1136.8	110864		523.8	109765		287.8	50537.2		287.8	50537.2
	1136.7	111054		523.7	109830		287.7	51398.6		287.7	51398.6
	1136.6	110988		523.6	110306		287.6	52280.2		287.6	52280.2
	1136.5	110761		523.5	110997		287.5	53544.9		287.5	53544.9
	1136.4	110773		523.4	111064		287.4	55140		287.4	55140
	1136.3	110423		523.3	110885		287.3	57288.7		287.3	57288.7
	1136.2	110629		523.2	111044		287.2	59721		287.2	59721
	1136.1	110914
	1136	110551
	1135.9	110204
	1135.8	110328
	1135.7	110151
	1135.6	110291
	1135.5	109882
	1135.4	110109
	1135.3	109721
	1135.2	109959
	1135.1	109867
	1135	110081
	1134.9	109994
	1134.8	110408
	1134.7	110275
	1134.6	110012
	1134.5	109775
	1134.4	109287
	1134.3	109554
	1134.2	109400
	1134.1	109520
	1134	109470
	1133.9	109633
	1133.8	109081
	1133.7	109195
	1133.6	109461
	1133.5	110005
	1133.4	109509
	1133.3	108936
	1133.2	109316
	1133.1	109336
	1133	109359
	1132.9	109104
	1132.8	108601
	1132.7	109142
	1132.6	109093
	1132.5	108687
	1132.4	108777
	1132.3	108719
	1132.2	108634
	1132.1	108526
	1132	108707
	1131.9	108160
	1131.8	108023
	1131.7	107952
	1131.6	107743
	1131.5	107751
	1131.4	107654
	1131.3	107855
	1131.2	107630
	1131.1	107467
	1131	107988
	1130.9	107527
	1130.8	107136
	1130.7	107520
	1130.6	107659
	1130.5	107794
	1130.4	107298
	1130.3	107868
	1130.2	107025
	1130.1	106866
	1130	107144
	1129.9	107022
	1129.8	107350
	1129.7	107010
	1129.6	106718
	1129.5	106707
	1129.4	106531
	1129.3	106668
	1129.2	106518
	1129.1	106352
	1129	106054
	1128.9	106241
	1128.8	105996
	1128.7	105702
	1128.6	106022
	1128.5	106280
	1128.4	106251
	1128.3	105921
	1128.2	105696
	1128.1	105695
	1128	105682
	1127.9	105717
	1127.8	105438
	1127.7	105398
	1127.6	105661
	1127.5	105531
	1127.4	105374
	1127.3	104645
	1127.2	104753
	1127.1	105216
	1127	104964
	1126.9	104632
	1126.8	104340
	1126.7	104275
	1126.6	104430
	1126.5	104568
	1126.4	104584
	1126.3	104137
	1126.2	104148
	1126.1	104412
	1126	104582
	1125.9	104432
	1125.8	103813
	1125.7	103713
	1125.6	104053
	1125.5	103558
	1125.4	103808
	1125.3	103897
	1125.2	104072
	1125.1	103664
	1125	103601
	1124.9	103447
	1124.8	103886
	1124.7	103865
	1124.6	103649
	1124.5	103232
	1124.4	103177
	1124.3	103742
	1124.2	103554
	1124.1	103797
	1124	103930
	1123.9	103721
	1123.8	103796
	1123.7	103447
	1123.6	103779
	1123.5	104143
	1123.4	104063
	1123.3	103976
	1123.2	104310
	1123.1	103844
	1123	104162
	1122.9	104224
	1122.8	104328
	1122.7	104316
	1122.6	103900
	1122.5	103739
	1122.4	104452
	1122.3	104647
	1122.2	104280
	1122.1	104855
	1122	104636
	1121.9	104664
	1121.8	104904
	1121.7	105049
	1121.6	105228
	1121.5	105699
	1121.4	105533
	1121.3	106098
	1121.2	106506
	1121.1	106977
	1121	107649
	1120.9	107919
	1120.8	108436
	1120.7	109091
	1120.6	109775
	1120.5	111194
	1120.4	112306
	1120.3	114200
	1120.2	115767
	1120.1	117827
	1120	120920
	1119.9	123863
	1119.8	126798
	1119.7	130720
	1119.6	135123
	1119.5	139645
	1119.4	144536
	1119.3	149611
	1119.2	153911
	1119.1	158698
	1119	162389
	1118.9	166078
	1118.8	168919
	1118.7	170295
	1118.6	170945
	1118.5	170298
	1118.4	169122
	1118.3	166365
	1118.2	162214
	1118.1	158468
	1118	154804
	1117.9	150572
	1117.8	145860
	1117.7	140976
	1117.6	137189
	1117.5	133530
	1117.4	130408
	1117.3	126893
	1117.2	124413
	1117.1	121290
	1117	118818
	1116.9	117061
	1116.8	115514
	1116.7	113276
	1116.6	111287
	1116.5	109870
	1116.4	108442
	1116.3	107821
	1116.2	106896
	1116.1	106002
	1116	105513
	1115.9	105251
	1115.8	104586
	1115.7	104069
	1115.6	103834
	1115.5	103684
	1115.4	103529
	1115.3	102972
	1115.2	102818
	1115.1	102881
	1115	102787
	1114.9	102403
	1114.8	102540
	1114.7	102537
	1114.6	102227
	1114.5	102069
	1114.4	101633
	1114.3	101542
	1114.2	101820
	1114.1	101956
	1114	101886
	1113.9	102088
	1113.8	101667
	1113.7	101657
	1113.6	101563
	1113.5	101744
	1113.4	102075
	1113.3	101590
	1113.2	100805
	1113.1	101261
	1113	101627
	1112.9	101233
	1112.8	101464
	1112.7	101403
	1112.6	101246
	1112.5	100936
	1112.4	100772
	1112.3	101180
	1112.2	101079
	1112.1	101010
	1112	100848
	1111.9	100711
	1111.8	100482
	1111.7	100584
	1111.6	100727
	1111.5	100458
	1111.4	100640
	1111.3	100980
	1111.2	100376
	1111.1	100843
	1111	101126
	1110.9	100842
	1110.8	100625
	1110.7	100790
	1110.6	101018
	1110.5	100745
	1110.4	100138
	1110.3	100266
	1110.2	100742
	1110.1	100646
	1110	101052
	1109.9	100820
	1109.8	100564
	1109.7	100743
	1109.6	100324
	1109.5	100361
	1109.4	100220
	1109.3	100361
	1109.2	100467
	1109.1	100692
	1109	100395
	1108.9	100634
	1108.8	100618
	1108.7	100873
	1108.6	100537
	1108.5	100558
	1108.4	100921
	1108.3	100602
	1108.2	100224
