# Supplementary material for: Pt nanoshells with a high NIR-II photothermal conversion efficiency mediates multimodal neuromodulation against ventricular arrhythmias
Source: Nat Commun. 2024 Jul 28;15:6362. doi: 10.1038/s41467-024-50557-w (PMC11284209; doi:10.1038/s41467-024-50557-w)
Supplement: Supplementary file 4 — Source Data [file 41467_2024_50557_MOESM4_ESM.zip › Source Data/Supplementary Fig. 7.xlsx]

## Sheet: Supplementary Fig. 7
Supplementary Fig. 7
	Size (nm)	Intensity (%)
	0.4	0
	0.463	0
	0.536	0
	0.621	0
	0.719	0
	0.833	0
	0.965	0
	1.12	0
	1.29	0
	1.5	0
	1.74	0
	2.01	0
	2.33	0
	2.7	0
	3.12	0
	3.62	0
	4.19	0
	4.85	0
	5.61	0
	6.5	0
	7.53	0
	8.72	0
	10.1	0
	11.7	0
	13.5	0
	15.7	0
	18.2	0
	21	0
	24.4	0
	28.2	0
	32.7	0
	37.8	0.0232
	43.8	0.122
	50.7	0.29
	58.8	0.745
	68.1	1.63
	78.8	2.85
	91.3	4.18
	106	5.42
	122	6.4
	142	7.08
	164	7.45
	190	7.55
	220	7.44
	255	7.17
	295	6.75
	342	6.22
	396	5.59
	459	4.86
	531	4.08
	615	3.28
	712	2.51
	825	1.84
	955	1.3
	1110	0.928
	1280	0.697
	1480	0.538
	1720	0.428
	1990	0.351
	2300	0.279
	2670	0.22
	3090	0.197
	3580	0.214
	4150	0.304
	4800	0.448
	5560	0.595
	6440	0
	7460	0
	8630	0
