# Supplementary material for: Pt nanoshells with a high NIR-II photothermal conversion efficiency mediates multimodal neuromodulation against ventricular arrhythmias
Source: Nat Commun. 2024 Jul 28;15:6362. doi: 10.1038/s41467-024-50557-w (PMC11284209; doi:10.1038/s41467-024-50557-w)
Supplement: Supplementary file 4 — Source Data [file 41467_2024_50557_MOESM4_ESM.zip › Source Data/Supplementary Fig. 8.xlsx]

## Sheet: Supplementary Fig. 8a
Supplementary Fig. 8a
	Size (nm)	Intensity (%)
	0.4	0
	0.46323	0
	0.53646	0
	0.62126	0
	0.71947	0
	0.8332	0
	0.96492	0
	1.11745	0
	1.29409	0
	1.49866	0
	1.73557	0
	2.00993	0
	2.32766	0
	2.69561	0
	3.12173	0
	3.61521	0
	4.1867	0
	4.84853	0
	5.61499	0
	6.5026	0
	7.53052	0
	8.72094	0
	10.0995	0
	11.6961	0
	13.545	0
	15.6862	0
	18.1658	0
	21.0374	0
	24.363	0
	28.2143	0
	32.6744	0
	37.8396	0
	43.8212	0
	50.7484	0
	58.7707	0
	68.0611	0
	78.8202	0.04962
	91.28	0.40503
	105.709	2.01461
	122.42	5.40359
	141.772	9.61514
	164.183	13.3255
	190.137	15.4872
	220.194	15.6162
	255.002	13.8283
	295.312	10.7137
	341.995	7.12135
	396.058	3.9074
	458.666	1.68704
	531.172	0.61332
	615.139	0.19724
	712.379	0.01471
	824.992	0
	955.406	0
	1106.44	0
	1281.34	0
	1483.89	0
	1718.47	0
	1990.12	0
	2304.72	0
	2669.04	0
	3090.96	0
	3579.58	0
	4145.44	0
	4800.75	0
	5559.64	0
	6438.51	0
	7456.3	0
	8634.99	0

## Sheet: Supplementary Fig. 8b
Supplementary Fig. 8b
	Size (nm)	Intensity (%)
	0.4	0
	0.46323	0
	0.53646	0
	0.62126	0
	0.71947	0
	0.8332	0
	0.96492	0
	1.11745	0
	1.29409	0
	1.49866	0
	1.73557	0
	2.00993	0
	2.32766	0
	2.69561	0
	3.12173	0
	3.61521	0
	4.1867	0
	4.84853	0
	5.61499	0
	6.5026	0
	7.53052	0
	8.72094	0
	10.0995	0
	11.6961	0
	13.545	0
	15.6862	0
	18.1658	0
	21.0374	0
	24.363	0
	28.2143	0
	32.6744	0
	37.8396	0
	43.8212	0
	50.7484	0
	58.7707	0
	68.0611	0
	78.8202	0
	91.28	0.5896
	105.709	2.70398
	122.42	5.94592
	141.772	9.43719
	164.183	12.3143
	190.137	13.9773
	220.194	14.174
	255.002	12.9829
	295.312	10.7375
	341.995	7.92375
	396.058	5.07116
	458.666	2.64967
	531.172	0.97961
	615.139	0.15773
	712.379	0
	824.992	0
	955.406	0
	1106.44	0
	1281.34	0
	1483.89	0
	1718.47	0
	1990.12	0
	2304.72	0
	2669.04	0
	3090.96	0
	3579.58	0.01755
	4145.44	0.05871
	4800.75	0.11385
	5559.64	0.16519
	6438.51	0
	7456.3	0
	8634.99	0

## Sheet: Supplementary Fig. 8c
Supplementary Fig. 8c
	Size (nm)	Intensity (%)
	0.4	0
	0.46323	0
	0.53646	0
	0.62126	0
	0.71947	0
	0.8332	0
	0.96492	0
	1.11745	0
	1.29409	0
	1.49866	0
	1.73557	0
	2.00993	0
	2.32766	0
	2.69561	0
	3.12173	0
	3.61521	0
	4.1867	0
	4.84853	0
	5.61499	0
	6.5026	0
	7.53052	0
	8.72094	0
	10.0995	0
	11.6961	0
	13.545	0
	15.6862	0
	18.1658	0
	21.0374	0
	24.363	0
	28.2143	0
	32.6744	0
	37.8396	0
	43.8212	0
	50.7484	0
	58.7707	0
	68.0611	0
	78.8202	0
	91.28	0.38825
	105.709	2.33177
	122.42	5.71164
	141.772	9.64486
	164.183	13.0629
	190.137	15.1016
	220.194	15.3154
	255.002	13.7416
	295.312	10.8427
	341.995	7.36089
	396.058	4.11338
	458.666	1.75664
	531.172	0.54271
	615.139	0.08578
	712.379	0
	824.992	0
	955.406	0
	1106.44	0
	1281.34	0
	1483.89	0
	1718.47	0
	1990.12	0
	2304.72	0
	2669.04	0
	3090.96	0
	3579.58	0
	4145.44	0
	4800.75	0
	5559.64	0
	6438.51	0
	7456.3	0
	8634.99	0

## Sheet: Supplementary Fig. 8d
Supplementary Fig. 8d
	Size (nm)	Intensity (%)
	0.4	0
	0.46323	0
	0.53646	0
	0.62126	0
	0.71947	0
	0.8332	0
	0.96492	0
	1.11745	0
	1.29409	0
	1.49866	0
	1.73557	0
	2.00993	0
	2.32766	0
	2.69561	0
	3.12173	0
	3.61521	0
	4.1867	0
	4.84853	0
	5.61499	0
	6.5026	0
	7.53052	0
	8.72094	0
	10.0995	0
	11.6961	0
	13.545	0
	15.6862	0
	18.1658	0
	21.0374	0
	24.363	0
	28.2143	0
	32.6744	0
	37.8396	0
	43.8212	0
	50.7484	0
	58.7707	0
	68.0611	0
	78.8202	0.03315
	91.28	0.78419
	105.709	2.77731
	122.42	5.7163
	141.772	8.93246
	164.183	11.7012
	190.137	13.4474
	220.194	13.8564
	255.002	12.9086
	295.312	10.8528
	341.995	8.13409
	396.058	5.29186
	458.666	2.84063
	531.172	1.14625
	615.139	0.30709
	712.379	0.04785
	824.992	0
	955.406	0
	1106.44	0
	1281.34	0
	1483.89	0
	1718.47	0
	1990.12	0
	2304.72	0
	2669.04	0
	3090.96	0
	3579.58	0.03033
	4145.44	0.15692
	4800.75	0.38691
	5559.64	0.64831
	6438.51	0
	7456.3	0
	8634.99	0
