# Supplementary material for: Pt nanoshells with a high NIR-II photothermal conversion efficiency mediates multimodal neuromodulation against ventricular arrhythmias
Source: Nat Commun. 2024 Jul 28;15:6362. doi: 10.1038/s41467-024-50557-w (PMC11284209; doi:10.1038/s41467-024-50557-w)
Supplement: Supplementary file 4 — Source Data [file 41467_2024_50557_MOESM4_ESM.zip › Source Data/Supplementary Fig. 9.xlsx]

## Sheet: Supplementary Fig. 9a
Supplementary Fig. 9a
	Wavelength (nm)	Absorption
		10 μg/mL	25 μg/mL	50 μg/mL	75 μg/mL
	250	0.121	0.317	0.631	0.939
	251	0.121	0.318	0.632	0.94
	252	0.121	0.318	0.631	0.94
	253	0.122	0.318	0.632	0.94
	254	0.121	0.317	0.631	0.94
	255	0.122	0.317	0.631	0.94
	256	0.122	0.317	0.631	0.94
	257	0.122	0.317	0.631	0.94
	258	0.122	0.317	0.631	0.939
	259	0.122	0.317	0.631	0.939
	260	0.122	0.317	0.631	0.939
	261	0.122	0.317	0.631	0.939
	262	0.122	0.317	0.631	0.939
	263	0.122	0.318	0.631	0.939
	264	0.122	0.318	0.631	0.938
	265	0.122	0.318	0.63	0.938
	266	0.121	0.317	0.63	0.938
	267	0.121	0.317	0.63	0.938
	268	0.121	0.316	0.63	0.937
	269	0.121	0.316	0.63	0.937
	270	0.121	0.316	0.63	0.938
	271	0.121	0.316	0.63	0.938
	272	0.121	0.317	0.63	0.937
	273	0.121	0.316	0.63	0.937
	274	0.121	0.316	0.63	0.937
	275	0.12	0.316	0.63	0.937
	276	0.12	0.315	0.629	0.937
	277	0.119	0.315	0.629	0.936
	278	0.119	0.315	0.628	0.936
	279	0.119	0.315	0.629	0.936
	280	0.119	0.314	0.628	0.935
	281	0.119	0.314	0.628	0.935
	282	0.118	0.314	0.628	0.935
	283	0.119	0.314	0.628	0.935
	284	0.118	0.314	0.628	0.935
	285	0.118	0.314	0.627	0.935
	286	0.118	0.314	0.627	0.935
	287	0.118	0.314	0.627	0.934
	288	0.118	0.314	0.628	0.934
	289	0.118	0.313	0.627	0.934
	290	0.118	0.313	0.628	0.934
	291	0.118	0.313	0.627	0.934
	292	0.118	0.313	0.627	0.934
	293	0.118	0.313	0.626	0.934
	294	0.118	0.313	0.626	0.934
	295	0.117	0.312	0.626	0.933
	296	0.117	0.312	0.626	0.933
	297	0.117	0.313	0.627	0.934
	298	0.117	0.312	0.626	0.934
	299	0.117	0.312	0.626	0.934
	300	0.117	0.312	0.626	0.933
	301	0.117	0.312	0.626	0.933
	302	0.117	0.311	0.625	0.933
	303	0.117	0.312	0.626	0.933
	304	0.117	0.312	0.626	0.933
	305	0.117	0.312	0.626	0.933
	306	0.117	0.311	0.625	0.933
	307	0.117	0.311	0.625	0.933
	308	0.117	0.312	0.625	0.932
	309	0.117	0.312	0.626	0.933
	310	0.117	0.312	0.626	0.933
	311	0.117	0.312	0.626	0.932
	312	0.117	0.312	0.626	0.933
	313	0.117	0.312	0.626	0.933
	314	0.117	0.312	0.626	0.933
	315	0.117	0.312	0.626	0.932
	316	0.116	0.312	0.626	0.932
	317	0.117	0.312	0.626	0.932
	318	0.117	0.312	0.626	0.933
	319	0.117	0.312	0.625	0.932
	320	0.116	0.311	0.625	0.932
	321	0.116	0.311	0.625	0.932
	322	0.116	0.311	0.625	0.932
	323	0.116	0.311	0.625	0.933
	324	0.117	0.311	0.625	0.932
	325	0.117	0.311	0.625	0.932
	326	0.117	0.311	0.625	0.931
	327	0.116	0.311	0.625	0.931
	328	0.116	0.311	0.625	0.932
	329	0.116	0.311	0.625	0.932
	330	0.116	0.312	0.625	0.933
	331	0.116	0.312	0.625	0.932
	332	0.116	0.311	0.625	0.932
	333	0.117	0.311	0.625	0.932
	334	0.116	0.311	0.625	0.932
	335	0.116	0.311	0.626	0.933
	336	0.116	0.311	0.626	0.932
	337	0.117	0.311	0.626	0.933
	338	0.117	0.312	0.626	0.933
	339	0.117	0.312	0.625	0.933
	340	0.116	0.311	0.625	0.932
	341	0.116	0.31	0.624	0.932
	342	0.116	0.31	0.625	0.932
	343	0.116	0.311	0.625	0.933
	344	0.116	0.311	0.625	0.932
	345	0.116	0.311	0.625	0.932
	346	0.116	0.311	0.625	0.932
	347	0.116	0.31	0.625	0.932
	348	0.116	0.31	0.625	0.932
	349	0.117	0.31	0.625	0.932
	350	0.116	0.31	0.625	0.932
	351	0.116	0.311	0.625	0.932
	352	0.116	0.311	0.625	0.933
	353	0.116	0.311	0.625	0.933
	354	0.116	0.311	0.625	0.933
	355	0.117	0.311	0.625	0.933
	356	0.117	0.311	0.625	0.933
	357	0.116	0.311	0.625	0.933
	358	0.116	0.311	0.625	0.933
	359	0.116	0.311	0.626	0.933
	360	0.117	0.311	0.625	0.932
	361	0.117	0.311	0.625	0.931
	362	0.118	0.312	0.624	0.93
	363	0.117	0.312	0.624	0.93
	364	0.117	0.312	0.625	0.929
	365	0.117	0.312	0.624	0.929
	366	0.117	0.312	0.624	0.929
	367	0.118	0.312	0.624	0.929
	368	0.118	0.311	0.624	0.93
	369	0.118	0.311	0.625	0.93
	370	0.118	0.312	0.625	0.931
	371	0.118	0.312	0.625	0.93
	372	0.118	0.312	0.625	0.93
	373	0.118	0.312	0.625	0.93
	374	0.118	0.312	0.625	0.931
	375	0.118	0.312	0.625	0.931
	376	0.118	0.312	0.625	0.931
	377	0.118	0.312	0.625	0.931
	378	0.118	0.312	0.625	0.931
	379	0.118	0.311	0.625	0.931
	380	0.118	0.311	0.625	0.931
	381	0.117	0.312	0.625	0.931
	382	0.118	0.312	0.625	0.931
	383	0.118	0.312	0.625	0.931
	384	0.118	0.313	0.625	0.932
	385	0.118	0.312	0.625	0.932
	386	0.118	0.312	0.624	0.932
	387	0.118	0.312	0.625	0.932
	388	0.118	0.312	0.625	0.932
	389	0.118	0.312	0.626	0.932
	390	0.118	0.312	0.626	0.932
	391	0.118	0.312	0.626	0.932
	392	0.118	0.312	0.626	0.932
	393	0.118	0.312	0.626	0.933
	394	0.118	0.312	0.626	0.933
	395	0.118	0.313	0.626	0.932
	396	0.118	0.312	0.625	0.932
	397	0.117	0.313	0.626	0.932
	398	0.118	0.313	0.627	0.933
	399	0.118	0.313	0.627	0.934
	400	0.118	0.313	0.627	0.934
	401	0.118	0.313	0.627	0.934
	402	0.118	0.313	0.627	0.934
	403	0.117	0.313	0.627	0.934
	404	0.117	0.313	0.627	0.934
	405	0.118	0.313	0.627	0.935
	406	0.118	0.313	0.628	0.935
	407	0.118	0.313	0.628	0.935
	408	0.118	0.313	0.627	0.935
	409	0.118	0.313	0.627	0.935
	410	0.118	0.313	0.627	0.935
	411	0.118	0.313	0.627	0.935
	412	0.118	0.313	0.628	0.935
	413	0.118	0.313	0.628	0.935
	414	0.118	0.313	0.628	0.935
	415	0.118	0.313	0.628	0.936
	416	0.118	0.313	0.628	0.936
	417	0.118	0.313	0.628	0.936
	418	0.118	0.313	0.628	0.936
	419	0.118	0.313	0.628	0.937
	420	0.118	0.313	0.629	0.938
	421	0.118	0.313	0.629	0.938
	422	0.117	0.312	0.629	0.938
	423	0.117	0.313	0.629	0.939
	424	0.117	0.313	0.63	0.939
	425	0.117	0.313	0.63	0.939
	426	0.117	0.313	0.63	0.94
	427	0.117	0.313	0.63	0.94
	428	0.117	0.313	0.63	0.94
	429	0.117	0.313	0.63	0.94
	430	0.117	0.313	0.63	0.94
	431	0.117	0.313	0.63	0.94
	432	0.117	0.313	0.63	0.941
	433	0.117	0.313	0.631	0.941
	434	0.117	0.314	0.631	0.941
	435	0.117	0.314	0.631	0.942
	436	0.117	0.314	0.631	0.942
	437	0.117	0.314	0.631	0.942
	438	0.117	0.313	0.631	0.942
	439	0.117	0.314	0.631	0.942
	440	0.117	0.314	0.632	0.942
	441	0.117	0.314	0.632	0.943
	442	0.117	0.314	0.632	0.942
	443	0.117	0.314	0.632	0.942
	444	0.117	0.313	0.631	0.942
	445	0.117	0.313	0.631	0.942
	446	0.117	0.314	0.632	0.943
	447	0.117	0.314	0.632	0.943
	448	0.117	0.314	0.632	0.943
	449	0.117	0.314	0.632	0.943
	450	0.117	0.314	0.632	0.944
	451	0.117	0.314	0.633	0.944
	452	0.117	0.314	0.633	0.944
	453	0.117	0.314	0.633	0.944
	454	0.117	0.314	0.633	0.944
	455	0.117	0.314	0.633	0.945
	456	0.117	0.314	0.633	0.945
	457	0.117	0.314	0.633	0.945
	458	0.117	0.314	0.633	0.946
	459	0.117	0.315	0.634	0.946
	460	0.118	0.314	0.634	0.946
	461	0.118	0.314	0.634	0.946
	462	0.118	0.315	0.635	0.947
	463	0.117	0.315	0.635	0.947
	464	0.117	0.315	0.635	0.947
	465	0.117	0.315	0.635	0.947
	466	0.118	0.316	0.635	0.947
	467	0.118	0.316	0.635	0.947
	468	0.118	0.315	0.635	0.948
	469	0.118	0.315	0.636	0.949
	470	0.118	0.315	0.636	0.949
	471	0.118	0.316	0.636	0.949
	472	0.118	0.316	0.636	0.95
	473	0.118	0.316	0.636	0.95
	474	0.118	0.316	0.636	0.95
	475	0.118	0.316	0.637	0.95
	476	0.118	0.316	0.637	0.95
	477	0.118	0.316	0.637	0.95
	478	0.118	0.316	0.637	0.95
	479	0.118	0.316	0.637	0.951
	480	0.118	0.316	0.637	0.951
	481	0.118	0.316	0.637	0.951
	482	0.118	0.316	0.637	0.951
	483	0.118	0.316	0.637	0.951
	484	0.118	0.317	0.638	0.952
	485	0.118	0.317	0.638	0.952
	486	0.118	0.317	0.638	0.952
	487	0.118	0.317	0.638	0.952
	488	0.118	0.317	0.638	0.953
	489	0.118	0.317	0.638	0.953
	490	0.118	0.317	0.639	0.953
	491	0.118	0.317	0.639	0.953
	492	0.118	0.317	0.639	0.953
	493	0.118	0.317	0.639	0.953
	494	0.118	0.317	0.639	0.954
	495	0.118	0.317	0.639	0.954
	496	0.118	0.317	0.639	0.954
	497	0.118	0.317	0.639	0.954
	498	0.119	0.317	0.64	0.955
	499	0.118	0.318	0.64	0.955
	500	0.119	0.318	0.64	0.955
	501	0.118	0.318	0.64	0.955
	502	0.119	0.318	0.64	0.956
	503	0.119	0.318	0.64	0.956
	504	0.119	0.318	0.641	0.956
	505	0.119	0.318	0.641	0.956
	506	0.119	0.318	0.641	0.956
	507	0.119	0.318	0.641	0.956
	508	0.119	0.318	0.641	0.956
	509	0.119	0.318	0.641	0.957
	510	0.119	0.318	0.641	0.957
	511	0.119	0.318	0.641	0.957
	512	0.119	0.318	0.641	0.958
	513	0.119	0.318	0.642	0.958
	514	0.119	0.318	0.642	0.958
	515	0.119	0.318	0.642	0.958
	516	0.119	0.318	0.642	0.959
	517	0.119	0.319	0.642	0.959
	518	0.119	0.319	0.642	0.959
	519	0.119	0.319	0.642	0.959
	520	0.119	0.319	0.643	0.96
	521	0.119	0.319	0.643	0.96
	522	0.119	0.319	0.643	0.96
	523	0.119	0.319	0.643	0.96
	524	0.119	0.319	0.643	0.96
	525	0.119	0.319	0.643	0.961
	526	0.119	0.319	0.644	0.961
	527	0.119	0.319	0.644	0.961
	528	0.119	0.319	0.644	0.961
	529	0.119	0.319	0.644	0.961
	530	0.119	0.319	0.644	0.962
	531	0.119	0.32	0.645	0.962
	532	0.119	0.32	0.645	0.963
	533	0.119	0.32	0.645	0.963
	534	0.119	0.32	0.645	0.964
	535	0.119	0.32	0.645	0.964
	536	0.119	0.32	0.646	0.964
	537	0.119	0.32	0.646	0.964
	538	0.119	0.32	0.646	0.965
	539	0.12	0.32	0.646	0.965
	540	0.12	0.321	0.646	0.965
	541	0.12	0.321	0.647	0.965
	542	0.119	0.321	0.647	0.966
	543	0.119	0.321	0.647	0.966
	544	0.119	0.321	0.647	0.966
	545	0.12	0.321	0.647	0.966
	546	0.12	0.321	0.647	0.967
	547	0.12	0.321	0.648	0.967
	548	0.12	0.321	0.648	0.967
	549	0.12	0.321	0.648	0.967
	550	0.12	0.321	0.648	0.967
	551	0.12	0.321	0.648	0.967
	552	0.12	0.321	0.648	0.968
	553	0.12	0.321	0.649	0.968
	554	0.12	0.322	0.649	0.968
	555	0.12	0.322	0.649	0.969
	556	0.12	0.322	0.649	0.969
	557	0.12	0.322	0.649	0.969
	558	0.12	0.322	0.649	0.969
	559	0.12	0.322	0.649	0.969
	560	0.12	0.322	0.649	0.97
	561	0.12	0.322	0.65	0.97
	562	0.12	0.322	0.65	0.97
	563	0.12	0.322	0.65	0.97
	564	0.12	0.322	0.65	0.971
	565	0.12	0.322	0.65	0.971
	566	0.12	0.322	0.651	0.971
	567	0.12	0.323	0.651	0.971
	568	0.121	0.323	0.651	0.972
	569	0.121	0.323	0.651	0.972
	570	0.12	0.323	0.651	0.972
	571	0.12	0.323	0.651	0.972
	572	0.12	0.323	0.651	0.973
	573	0.12	0.323	0.652	0.973
	574	0.12	0.323	0.652	0.973
	575	0.121	0.324	0.652	0.973
	576	0.12	0.324	0.652	0.973
	577	0.12	0.324	0.653	0.974
	578	0.12	0.323	0.653	0.974
	579	0.12	0.323	0.653	0.974
	580	0.12	0.324	0.653	0.974
	581	0.121	0.324	0.653	0.975
	582	0.121	0.324	0.653	0.975
	583	0.121	0.324	0.653	0.976
	584	0.121	0.324	0.653	0.976
	585	0.121	0.324	0.654	0.976
	586	0.121	0.324	0.654	0.976
	587	0.121	0.324	0.654	0.976
	588	0.121	0.324	0.654	0.976
	589	0.121	0.324	0.654	0.976
	590	0.121	0.324	0.654	0.976
	591	0.121	0.324	0.654	0.977
	592	0.121	0.324	0.655	0.977
	593	0.121	0.324	0.655	0.977
	594	0.121	0.324	0.655	0.978
	595	0.121	0.325	0.655	0.978
	596	0.121	0.325	0.655	0.978
	597	0.121	0.325	0.655	0.978
	598	0.121	0.325	0.655	0.978
	599	0.121	0.325	0.655	0.978
	600	0.121	0.325	0.655	0.978
	601	0.121	0.325	0.655	0.978
	602	0.121	0.325	0.655	0.978
	603	0.121	0.325	0.656	0.979
	604	0.121	0.325	0.656	0.979
	605	0.121	0.325	0.656	0.979
	606	0.121	0.325	0.656	0.979
	607	0.121	0.325	0.656	0.98
	608	0.121	0.325	0.656	0.98
	609	0.121	0.325	0.656	0.98
	610	0.121	0.325	0.656	0.98
	611	0.121	0.326	0.656	0.98
	612	0.121	0.325	0.657	0.98
	613	0.121	0.326	0.657	0.981
	614	0.121	0.325	0.657	0.981
	615	0.121	0.326	0.657	0.981
	616	0.121	0.326	0.657	0.981
	617	0.121	0.326	0.658	0.981
	618	0.121	0.326	0.658	0.981
	619	0.121	0.326	0.658	0.982
	620	0.121	0.326	0.658	0.982
	621	0.122	0.326	0.658	0.982
	622	0.122	0.326	0.658	0.982
	623	0.121	0.326	0.658	0.982
	624	0.121	0.326	0.658	0.982
	625	0.121	0.326	0.658	0.982
	626	0.122	0.326	0.658	0.983
	627	0.122	0.326	0.658	0.983
	628	0.122	0.326	0.658	0.983
	629	0.122	0.326	0.658	0.983
	630	0.122	0.326	0.659	0.983
	631	0.122	0.327	0.659	0.984
	632	0.121	0.327	0.659	0.984
	633	0.122	0.327	0.659	0.984
	634	0.122	0.327	0.659	0.984
	635	0.122	0.327	0.659	0.984
	636	0.122	0.327	0.659	0.984
	637	0.122	0.327	0.659	0.984
	638	0.122	0.327	0.659	0.984
	639	0.122	0.327	0.659	0.985
	640	0.122	0.327	0.66	0.985
	641	0.122	0.327	0.66	0.985
	642	0.122	0.327	0.66	0.985
	643	0.122	0.327	0.66	0.985
	644	0.122	0.327	0.66	0.985
	645	0.122	0.327	0.66	0.986
	646	0.122	0.327	0.66	0.986
	647	0.122	0.327	0.66	0.986
	648	0.122	0.327	0.66	0.986
	649	0.122	0.327	0.66	0.986
	650	0.122	0.327	0.66	0.986
	651	0.122	0.327	0.66	0.986
	652	0.122	0.327	0.661	0.986
	653	0.122	0.327	0.661	0.987
	654	0.122	0.327	0.661	0.987
	655	0.122	0.327	0.661	0.987
	656	0.121	0.327	0.661	0.987
	657	0.12	0.327	0.661	0.987
	658	0.121	0.327	0.661	0.987
	659	0.121	0.327	0.661	0.987
	660	0.122	0.327	0.661	0.987
	661	0.122	0.327	0.661	0.988
	662	0.122	0.328	0.662	0.988
	663	0.122	0.328	0.662	0.988
	664	0.122	0.328	0.662	0.988
	665	0.122	0.328	0.662	0.989
	666	0.122	0.328	0.662	0.989
	667	0.122	0.328	0.662	0.989
	668	0.121	0.328	0.662	0.989
	669	0.121	0.328	0.662	0.99
	670	0.122	0.328	0.663	0.99
	671	0.122	0.328	0.663	0.99
	672	0.123	0.329	0.664	0.991
	673	0.123	0.329	0.664	0.99
	674	0.122	0.328	0.664	0.989
	675	0.122	0.329	0.663	0.99
	676	0.122	0.329	0.664	0.99
	677	0.122	0.328	0.663	0.991
	678	0.122	0.328	0.664	0.991
	679	0.122	0.328	0.664	0.991
	680	0.123	0.329	0.664	0.991
	681	0.123	0.329	0.664	0.991
	682	0.123	0.329	0.665	0.991
	683	0.122	0.329	0.664	0.992
	684	0.122	0.329	0.664	0.991
	685	0.122	0.329	0.664	0.991
	686	0.122	0.329	0.664	0.992
	687	0.122	0.329	0.664	0.992
	688	0.123	0.329	0.664	0.992
	689	0.122	0.329	0.664	0.992
	690	0.122	0.329	0.664	0.992
	691	0.123	0.329	0.664	0.992
	692	0.123	0.33	0.665	0.992
	693	0.123	0.33	0.665	0.992
	694	0.123	0.329	0.665	0.992
	695	0.123	0.329	0.665	0.992
	696	0.123	0.329	0.665	0.992
	697	0.122	0.329	0.665	0.992
	698	0.122	0.329	0.665	0.992
	699	0.122	0.329	0.664	0.992
	700	0.122	0.329	0.664	0.992
	701	0.122	0.33	0.665	0.993
	702	0.123	0.33	0.665	0.993
	703	0.123	0.33	0.666	0.994
	704	0.123	0.33	0.666	0.994
	705	0.123	0.329	0.666	0.993
	706	0.122	0.329	0.665	0.993
	707	0.122	0.33	0.666	0.993
	708	0.123	0.33	0.665	0.993
	709	0.123	0.33	0.665	0.993
	710	0.123	0.33	0.665	0.993
	711	0.123	0.33	0.665	0.993
	712	0.123	0.33	0.665	0.993
	713	0.123	0.33	0.666	0.994
	714	0.123	0.33	0.666	0.994
	715	0.123	0.33	0.666	0.994
	716	0.123	0.33	0.665	0.994
	717	0.123	0.33	0.665	0.994
	718	0.123	0.33	0.666	0.994
	719	0.123	0.33	0.666	0.994
	720	0.122	0.33	0.666	0.994
	721	0.122	0.329	0.665	0.994
	722	0.122	0.329	0.665	0.994
	723	0.123	0.33	0.665	0.994
	724	0.123	0.33	0.666	0.994
	725	0.123	0.33	0.666	0.994
	726	0.123	0.33	0.666	0.995
	727	0.123	0.33	0.666	0.995
	728	0.123	0.33	0.667	0.995
	729	0.123	0.33	0.667	0.995
	730	0.123	0.331	0.667	0.995
	731	0.123	0.331	0.667	0.995
	732	0.123	0.331	0.667	0.995
	733	0.123	0.331	0.667	0.995
	734	0.123	0.331	0.667	0.995
	735	0.123	0.331	0.667	0.996
	736	0.123	0.33	0.667	0.996
	737	0.123	0.33	0.667	0.995
	738	0.123	0.33	0.667	0.995
	739	0.123	0.331	0.667	0.995
	740	0.123	0.331	0.667	0.996
	741	0.123	0.331	0.668	0.996
	742	0.123	0.331	0.668	0.996
	743	0.123	0.331	0.668	0.996
	744	0.124	0.331	0.668	0.996
	745	0.124	0.331	0.668	0.997
	746	0.123	0.331	0.668	0.996
	747	0.124	0.331	0.668	0.996
	748	0.124	0.331	0.668	0.996
	749	0.124	0.331	0.668	0.996
	750	0.123	0.331	0.668	0.996
	751	0.123	0.331	0.668	0.997
	752	0.123	0.331	0.668	0.997
	753	0.123	0.331	0.668	0.997
	754	0.123	0.331	0.668	0.997
	755	0.124	0.331	0.668	0.997
	756	0.124	0.331	0.668	0.997
	757	0.124	0.331	0.668	0.997
	758	0.124	0.331	0.668	0.997
	759	0.124	0.332	0.668	0.997
	760	0.124	0.331	0.669	0.997
	761	0.124	0.331	0.668	0.997
	762	0.124	0.331	0.669	0.997
	763	0.123	0.331	0.669	0.997
	764	0.123	0.331	0.669	0.997
	765	0.123	0.331	0.669	0.997
	766	0.123	0.331	0.669	0.997
	767	0.123	0.331	0.669	0.997
	768	0.123	0.331	0.669	0.997
	769	0.124	0.331	0.669	0.998
	770	0.124	0.331	0.669	0.998
	771	0.124	0.332	0.669	0.998
	772	0.124	0.332	0.669	0.998
	773	0.124	0.332	0.669	0.998
	774	0.124	0.332	0.669	0.998
	775	0.124	0.332	0.669	0.998
	776	0.124	0.331	0.669	0.998
	777	0.124	0.331	0.669	0.998
	778	0.124	0.331	0.669	0.998
	779	0.124	0.332	0.669	0.998
	780	0.124	0.332	0.669	0.998
	781	0.123	0.332	0.669	0.998
	782	0.123	0.332	0.669	0.998
	783	0.124	0.332	0.669	0.998
	784	0.124	0.332	0.67	0.998
	785	0.124	0.332	0.67	0.999
	786	0.124	0.332	0.67	0.999
	787	0.124	0.332	0.67	0.999
	788	0.124	0.332	0.67	0.999
	789	0.124	0.332	0.67	0.999
	790	0.124	0.332	0.67	0.999
	791	0.124	0.332	0.67	0.999
	792	0.124	0.332	0.67	0.999
	793	0.124	0.332	0.67	1
	794	0.124	0.332	0.67	0.999
	795	0.124	0.332	0.67	0.999
	796	0.124	0.332	0.67	1
	797	0.124	0.333	0.67	1
	798	0.124	0.333	0.67	1
	799	0.124	0.333	0.67	1
	800	0.124	0.332	0.67	1
	801	0.124	0.332	0.67	1
	802	0.124	0.332	0.67	1
	803	0.124	0.332	0.67	1
	804	0.124	0.332	0.67	1
	805	0.124	0.332	0.67	0.999
	806	0.124	0.332	0.67	0.999
	807	0.124	0.332	0.67	0.999
	808	0.124	0.332	0.67	1
	809	0.124	0.332	0.67	1
	810	0.124	0.332	0.67	1
	811	0.124	0.332	0.671	1
	812	0.124	0.332	0.671	0.999
	813	0.124	0.332	0.671	1
	814	0.124	0.332	0.671	1
	815	0.124	0.333	0.671	1
	816	0.124	0.332	0.67	1
	817	0.124	0.333	0.671	1
	818	0.124	0.332	0.671	1
	819	0.124	0.332	0.671	1
	820	0.124	0.332	0.671	1
	821	0.124	0.333	0.671	1
	822	0.124	0.333	0.671	1
	823	0.124	0.333	0.671	1
	824	0.124	0.333	0.671	1
	825	0.124	0.333	0.671	1
	826	0.124	0.332	0.671	1
	827	0.124	0.332	0.671	1
	828	0.124	0.332	0.671	1
	829	0.124	0.332	0.67	1
	830	0.124	0.332	0.671	1
	831	0.124	0.332	0.67	1
	832	0.124	0.332	0.671	1
	833	0.124	0.332	0.671	1
	834	0.124	0.332	0.67	0.999
	835	0.124	0.332	0.67	0.999
	836	0.124	0.332	0.67	0.999
	837	0.124	0.332	0.67	1
	838	0.124	0.332	0.67	1
	839	0.124	0.332	0.67	1
	840	0.124	0.332	0.67	0.999
	841	0.124	0.332	0.67	0.999
	842	0.124	0.332	0.671	1
	843	0.124	0.332	0.67	1
	844	0.124	0.332	0.67	1
	845	0.124	0.332	0.67	1
	846	0.124	0.332	0.67	1
	847	0.124	0.332	0.67	0.999
	848	0.124	0.332	0.67	1
	849	0.124	0.332	0.67	1
	850	0.124	0.332	0.67	1
	851	0.124	0.332	0.671	1
	852	0.124	0.332	0.671	1
	853	0.124	0.333	0.671	1
	854	0.124	0.332	0.67	0.999
	855	0.124	0.333	0.67	1
	856	0.124	0.332	0.671	1
	857	0.124	0.332	0.67	1
	858	0.124	0.333	0.67	1
	859	0.124	0.333	0.67	1
	860	0.124	0.333	0.67	1
	861	0.124	0.332	0.67	1
	862	0.124	0.332	0.67	1
	863	0.124	0.332	0.67	1
	864	0.124	0.332	0.67	1
	865	0.124	0.332	0.67	1
	866	0.124	0.332	0.67	1
	867	0.124	0.332	0.67	1
	868	0.124	0.332	0.67	0.999
	869	0.124	0.333	0.67	0.999
	870	0.125	0.333	0.671	1
	871	0.125	0.333	0.671	1
	872	0.125	0.333	0.671	1
	873	0.124	0.332	0.671	1
	874	0.124	0.332	0.67	0.999
	875	0.124	0.332	0.67	0.999
	876	0.124	0.332	0.669	0.998
	877	0.124	0.332	0.669	0.999
	878	0.124	0.333	0.67	0.999
	879	0.124	0.333	0.67	1
	880	0.125	0.333	0.67	1
	881	0.125	0.333	0.669	1
	882	0.125	0.333	0.669	1
	883	0.124	0.332	0.669	0.999
	884	0.123	0.332	0.669	0.999
	885	0.124	0.332	0.669	0.999
	886	0.124	0.332	0.669	0.998
	887	0.124	0.331	0.669	0.999
	888	0.123	0.332	0.669	0.998
	889	0.124	0.332	0.669	0.997
	890	0.124	0.332	0.669	0.998
	891	0.125	0.332	0.67	1.001
	892	0.124	0.332	0.669	1.001
	893	0.124	0.333	0.669	0.998
	894	0.123	0.332	0.669	0.996
	895	0.124	0.331	0.67	0.999
	896	0.124	0.331	0.672	1.002
	897	0.123	0.332	0.669	0.998
	898	0.123	0.332	0.668	0.993
	899	0.123	0.331	0.667	0.995
	900	0.124	0.332	0.668	0.998
	901	0.124	0.332	0.67	0.998
	902	0.125	0.332	0.671	0.995
	903	0.124	0.33	0.672	0.999
	904	0.123	0.331	0.668	1.004
	905	0.123	0.333	0.666	1.001
	906	0.123	0.333	0.669	0.992
	907	0.124	0.33	0.671	0.995
	908	0.123	0.329	0.669	1.003
	909	0.122	0.331	0.665	1.008
	910	0.122	0.333	0.664	0.998
	911	0.122	0.33	0.668	0.991
	912	0.124	0.329	0.67	0.994
	913	0.124	0.33	0.669	1.002
	914	0.123	0.332	0.665	1.003
	915	0.122	0.331	0.667	0.994
	916	0.123	0.329	0.67	0.991
	917	0.125	0.33	0.672	0.998
	918	0.123	0.332	0.667	1.005
	919	0.123	0.332	0.666	1
	920	0.122	0.329	0.668	0.991
	921	0.124	0.329	0.671	0.994
	922	0.124	0.331	0.668	1.001
	923	0.123	0.332	0.666	1.003
	924	0.123	0.331	0.666	0.995
	925	0.123	0.329	0.668	0.994
	926	0.124	0.33	0.669	1
	927	0.123	0.332	0.666	1.004
	928	0.123	0.332	0.667	0.999
	929	0.123	0.329	0.668	0.992
	930	0.124	0.329	0.67	0.996
	931	0.124	0.331	0.668	1
	932	0.123	0.332	0.667	1
	933	0.123	0.33	0.667	0.993
	934	0.123	0.329	0.668	0.995
	935	0.124	0.33	0.668	1.001
	936	0.123	0.331	0.666	1.005
	937	0.123	0.331	0.666	0.998
	938	0.123	0.329	0.668	0.992
	939	0.124	0.33	0.669	0.996
	940	0.124	0.331	0.666	1
	941	0.123	0.331	0.666	0.998
	942	0.123	0.329	0.667	0.992
	943	0.123	0.329	0.669	0.994
	944	0.124	0.33	0.667	1
	945	0.123	0.331	0.665	1.002
	946	0.123	0.33	0.666	0.996
	947	0.123	0.329	0.667	0.992
	948	0.124	0.33	0.667	0.996
	949	0.123	0.331	0.665	1
	950	0.123	0.331	0.666	0.997
	951	0.122	0.329	0.667	0.991
	952	0.123	0.329	0.668	0.994
	953	0.124	0.33	0.666	1
	954	0.123	0.331	0.665	1.001
	955	0.122	0.329	0.667	0.994
	956	0.123	0.328	0.668	0.991
	957	0.124	0.33	0.668	0.996
	958	0.123	0.332	0.665	0.999
	959	0.123	0.331	0.666	0.996
	960	0.122	0.329	0.667	0.991
	961	0.123	0.329	0.667	0.994
	962	0.123	0.331	0.665	0.998
	963	0.123	0.331	0.665	0.998
	964	0.122	0.329	0.667	0.992
	965	0.123	0.329	0.668	0.992
	966	0.124	0.331	0.666	0.997
	967	0.123	0.331	0.664	1
	968	0.123	0.33	0.666	0.997
	969	0.122	0.328	0.667	0.991
	970	0.124	0.329	0.667	0.994
	971	0.123	0.331	0.665	0.998
	972	0.123	0.331	0.665	0.998
	973	0.122	0.329	0.667	0.992
	974	0.123	0.329	0.667	0.992
	975	0.123	0.33	0.665	0.997
	976	0.123	0.33	0.665	0.999
	977	0.123	0.329	0.666	0.995
	978	0.122	0.328	0.666	0.991
	979	0.123	0.33	0.665	0.995
	980	0.123	0.331	0.664	0.999
	981	0.123	0.33	0.665	0.998
	982	0.122	0.328	0.666	0.991
	983	0.123	0.328	0.666	0.992
	984	0.123	0.33	0.664	0.996
	985	0.123	0.33	0.665	0.998
	986	0.123	0.329	0.666	0.994
	987	0.123	0.328	0.666	0.99
	988	0.123	0.33	0.665	0.993
	989	0.123	0.33	0.664	0.996
	990	0.123	0.329	0.665	0.995
	991	0.122	0.328	0.666	0.99
	992	0.123	0.329	0.665	0.992
	993	0.122	0.33	0.664	0.995
	994	0.122	0.329	0.665	0.997
	995	0.122	0.328	0.666	0.992
	996	0.123	0.328	0.666	0.99
	997	0.123	0.33	0.664	0.993
	998	0.123	0.33	0.664	0.996
	999	0.123	0.329	0.665	0.994
	1000	0.122	0.328	0.666	0.99
	1001	0.123	0.329	0.664	0.992
	1002	0.123	0.33	0.664	0.995
	1003	0.123	0.329	0.664	0.995
	1004	0.122	0.328	0.665	0.991
	1005	0.123	0.328	0.664	0.99
	1006	0.123	0.33	0.663	0.993
	1007	0.123	0.33	0.664	0.995
	1008	0.123	0.329	0.665	0.993
	1009	0.123	0.329	0.665	0.99
	1010	0.123	0.329	0.664	0.992
	1011	0.123	0.329	0.663	0.994
	1012	0.123	0.329	0.664	0.994
	1013	0.123	0.328	0.665	0.99
	1014	0.123	0.329	0.664	0.991
	1015	0.123	0.329	0.663	0.993
	1016	0.123	0.329	0.664	0.995
	1017	0.123	0.328	0.664	0.992
	1018	0.123	0.328	0.664	0.99
	1019	0.123	0.329	0.663	0.992
	1020	0.123	0.329	0.663	0.994
	1021	0.123	0.328	0.664	0.992
	1022	0.123	0.328	0.665	0.989
	1023	0.123	0.328	0.663	0.989
	1024	0.123	0.329	0.663	0.992
	1025	0.122	0.328	0.663	0.993
	1026	0.122	0.328	0.664	0.99
	1027	0.122	0.328	0.663	0.989
	1028	0.123	0.329	0.662	0.991
	1029	0.122	0.328	0.663	0.992
	1030	0.122	0.328	0.664	0.991
	1031	0.122	0.328	0.664	0.988
	1032	0.122	0.328	0.662	0.989
	1033	0.122	0.328	0.662	0.991
	1034	0.122	0.328	0.663	0.992
	1035	0.122	0.328	0.664	0.99
	1036	0.122	0.328	0.663	0.988
	1037	0.123	0.329	0.662	0.99
	1038	0.123	0.328	0.663	0.991
	1039	0.122	0.328	0.663	0.99
	1040	0.122	0.328	0.663	0.988
	1041	0.123	0.328	0.662	0.989
	1042	0.122	0.328	0.662	0.991
	1043	0.122	0.328	0.663	0.99
	1044	0.122	0.328	0.663	0.988
	1045	0.123	0.328	0.662	0.987
	1046	0.123	0.328	0.662	0.989
	1047	0.123	0.328	0.662	0.991
	1048	0.123	0.328	0.663	0.989
	1049	0.122	0.328	0.662	0.987
	1050	0.123	0.328	0.661	0.988
	1051	0.122	0.328	0.662	0.99
	1052	0.122	0.327	0.662	0.99
	1053	0.122	0.328	0.662	0.988
	1054	0.122	0.328	0.661	0.988
	1055	0.123	0.328	0.661	0.989
	1056	0.122	0.328	0.662	0.99
	1057	0.122	0.328	0.663	0.988
	1058	0.122	0.327	0.661	0.986
	1059	0.122	0.328	0.661	0.987
	1060	0.122	0.327	0.661	0.989
	1061	0.122	0.327	0.662	0.988
	1062	0.122	0.327	0.661	0.986
	1063	0.122	0.328	0.66	0.986
	1064	0.122	0.327	0.661	0.988
	1065	0.122	0.327	0.662	0.989
	1066	0.122	0.327	0.662	0.987
	1067	0.122	0.327	0.661	0.986
	1068	0.122	0.327	0.66	0.987
	1069	0.122	0.327	0.661	0.988
	1070	0.122	0.327	0.661	0.987
	1071	0.122	0.327	0.661	0.985
	1072	0.122	0.327	0.66	0.985
	1073	0.122	0.327	0.66	0.987
	1074	0.122	0.327	0.661	0.988
	1075	0.122	0.327	0.661	0.986
	1076	0.122	0.327	0.659	0.985
	1077	0.122	0.327	0.659	0.986
	1078	0.122	0.327	0.66	0.987
	1079	0.122	0.327	0.661	0.986
	1080	0.122	0.327	0.66	0.984
	1081	0.122	0.327	0.659	0.984
	1082	0.122	0.327	0.659	0.987
	1083	0.122	0.327	0.66	0.987
	1084	0.122	0.327	0.66	0.985
	1085	0.122	0.327	0.658	0.984
	1086	0.122	0.326	0.659	0.985
	1087	0.122	0.326	0.66	0.986
	1088	0.122	0.326	0.66	0.985
	1089	0.122	0.326	0.659	0.983
	1090	0.122	0.326	0.658	0.984
	1091	0.122	0.326	0.659	0.985
	1092	0.122	0.326	0.66	0.985
	1093	0.122	0.326	0.659	0.983
	1094	0.122	0.326	0.658	0.982
	1095	0.122	0.326	0.658	0.984
	1096	0.122	0.326	0.659	0.985
	1097	0.122	0.326	0.659	0.984
	1098	0.122	0.326	0.658	0.982
	1099	0.122	0.326	0.658	0.983
	1100	0.122	0.326	0.658	0.984
	1101	0.122	0.326	0.659	0.984
	1102	0.122	0.326	0.658	0.982
	1103	0.122	0.326	0.657	0.981
	1104	0.122	0.326	0.658	0.983
	1105	0.121	0.326	0.658	0.984
	1106	0.122	0.326	0.658	0.983
	1107	0.122	0.326	0.657	0.981
	1108	0.122	0.325	0.657	0.982
	1109	0.122	0.326	0.658	0.983
	1110	0.121	0.326	0.658	0.982
	1111	0.121	0.326	0.657	0.98
	1112	0.121	0.325	0.656	0.98
	1113	0.121	0.325	0.657	0.982
	1114	0.121	0.325	0.658	0.983
	1115	0.121	0.326	0.657	0.981
	1116	0.121	0.325	0.656	0.979
	1117	0.121	0.325	0.656	0.98
	1118	0.121	0.325	0.657	0.982
	1119	0.121	0.325	0.657	0.981
	1120	0.121	0.325	0.656	0.979
	1121	0.121	0.325	0.655	0.98
	1122	0.121	0.325	0.656	0.982
	1123	0.121	0.325	0.657	0.982
	1124	0.121	0.325	0.656	0.98
	1125	0.121	0.325	0.655	0.978
	1126	0.121	0.325	0.656	0.98
	1127	0.121	0.325	0.656	0.981
	1128	0.121	0.325	0.656	0.98
	1129	0.121	0.325	0.655	0.978
	1130	0.121	0.324	0.655	0.979
	1131	0.121	0.325	0.656	0.981
	1132	0.121	0.325	0.656	0.981
	1133	0.121	0.325	0.655	0.979
	1134	0.121	0.324	0.654	0.978
	1135	0.121	0.325	0.655	0.979
	1136	0.121	0.325	0.656	0.98
	1137	0.121	0.325	0.655	0.979
	1138	0.121	0.325	0.654	0.976
	1139	0.121	0.324	0.654	0.977
	1140	0.121	0.324	0.655	0.979
	1141	0.121	0.324	0.655	0.979
	1142	0.121	0.324	0.653	0.976
	1143	0.121	0.322	0.652	0.975
	1144	0.121	0.324	0.654	0.978
	1145	0.121	0.324	0.655	0.979
	1146	0.121	0.325	0.654	0.977
	1147	0.12	0.323	0.652	0.974
	1148	0.12	0.323	0.653	0.976
	1149	0.12	0.324	0.654	0.978
	1150	0.12	0.324	0.653	0.977
	1151	0.12	0.324	0.651	0.973
	1152	0.12	0.323	0.652	0.973
	1153	0.12	0.324	0.654	0.977
	1154	0.12	0.324	0.655	0.978
	1155	0.12	0.325	0.653	0.975
	1156	0.12	0.323	0.651	0.971
	1157	0.121	0.323	0.652	0.974
	1158	0.12	0.324	0.654	0.977
	1159	0.12	0.325	0.653	0.977
	1160	0.12	0.324	0.651	0.971
	1161	0.12	0.322	0.651	0.972
	1162	0.12	0.323	0.653	0.976
	1163	0.12	0.324	0.653	0.978
	1164	0.12	0.324	0.65	0.974
	1165	0.12	0.322	0.65	0.971
	1166	0.12	0.322	0.651	0.973
	1167	0.12	0.323	0.653	0.975
	1168	0.12	0.324	0.651	0.974
	1169	0.12	0.323	0.65	0.97
	1170	0.12	0.322	0.65	0.972
	1171	0.12	0.322	0.652	0.976
	1172	0.12	0.323	0.651	0.976
	1173	0.12	0.323	0.649	0.971
	1174	0.12	0.321	0.649	0.968
	1175	0.12	0.322	0.651	0.971
	1176	0.12	0.323	0.652	0.974
	1177	0.12	0.323	0.65	0.972
	1178	0.12	0.321	0.648	0.967
	1179	0.12	0.321	0.65	0.97
	1180	0.12	0.322	0.652	0.975
	1181	0.12	0.323	0.65	0.975
	1182	0.12	0.322	0.648	0.969
	1183	0.12	0.321	0.648	0.968
	1184	0.12	0.322	0.651	0.972
	1185	0.12	0.323	0.651	0.975
	1186	0.12	0.322	0.649	0.971
	1187	0.12	0.321	0.648	0.967
	1188	0.12	0.321	0.65	0.969
	1189	0.12	0.322	0.652	0.972
	1190	0.12	0.323	0.649	0.971
	1191	0.12	0.321	0.648	0.967
	1192	0.12	0.32	0.648	0.967
	1193	0.12	0.321	0.65	0.971
	1194	0.12	0.322	0.65	0.974
	1195	0.12	0.322	0.648	0.97
	1196	0.12	0.32	0.647	0.966
	1197	0.12	0.32	0.649	0.968
	1198	0.12	0.321	0.65	0.971
	1199	0.12	0.321	0.648	0.97
	1200	0.12	0.32	0.647	0.966
	1201	0.12	0.32	0.647	0.967
	1202	0.119	0.321	0.649	0.971
	1203	0.12	0.322	0.648	0.972
	1204	0.12	0.321	0.647	0.967
	1205	0.12	0.319	0.647	0.964
	1206	0.119	0.32	0.648	0.967
	1207	0.119	0.321	0.648	0.969
	1208	0.12	0.321	0.646	0.968
	1209	0.12	0.319	0.646	0.963
	1210	0.119	0.319	0.647	0.965
	1211	0.119	0.32	0.649	0.968
	1212	0.119	0.321	0.648	0.97
	1213	0.12	0.32	0.646	0.965
	1214	0.12	0.319	0.646	0.963
	1215	0.119	0.319	0.648	0.965
	1216	0.119	0.321	0.647	0.968
	1217	0.119	0.32	0.645	0.966
	1218	0.119	0.319	0.646	0.962
	1219	0.119	0.319	0.647	0.964
	1220	0.119	0.32	0.648	0.968
	1221	0.119	0.32	0.646	0.968
	1222	0.119	0.319	0.645	0.964
	1223	0.119	0.319	0.645	0.961
	1224	0.119	0.32	0.647	0.965
	1225	0.119	0.32	0.646	0.967
	1226	0.119	0.319	0.645	0.965
	1227	0.119	0.318	0.645	0.961
	1228	0.119	0.319	0.646	0.963
	1229	0.119	0.32	0.646	0.967
	1230	0.119	0.319	0.644	0.967
	1231	0.119	0.318	0.644	0.963
	1232	0.119	0.318	0.645	0.961
	1233	0.119	0.319	0.647	0.965
	1234	0.119	0.32	0.645	0.967
	1235	0.119	0.319	0.644	0.963
	1236	0.119	0.318	0.644	0.96
	1237	0.119	0.318	0.645	0.962
	1238	0.119	0.32	0.645	0.965
	1239	0.119	0.319	0.643	0.964
	1240	0.119	0.318	0.644	0.959
	1241	0.119	0.318	0.644	0.959
	1242	0.119	0.319	0.645	0.963
	1243	0.119	0.319	0.643	0.965
	1244	0.119	0.318	0.643	0.962
	1245	0.119	0.318	0.643	0.959
	1246	0.119	0.318	0.644	0.961
	1247	0.119	0.319	0.644	0.964
	1248	0.119	0.318	0.642	0.963
	1249	0.119	0.317	0.643	0.959
	1250	0.119	0.317	0.643	0.959
	1251	0.119	0.319	0.643	0.962
	1252	0.119	0.318	0.642	0.963
	1253	0.119	0.317	0.642	0.96
	1254	0.119	0.317	0.643	0.957
	1255	0.118	0.318	0.644	0.96
	1256	0.118	0.318	0.642	0.962
	1257	0.118	0.317	0.641	0.96
	1258	0.119	0.317	0.641	0.956
	1259	0.118	0.317	0.642	0.957
	1260	0.118	0.318	0.642	0.961
	1261	0.119	0.317	0.641	0.962
	1262	0.119	0.317	0.642	0.958
	1263	0.119	0.317	0.642	0.956
	1264	0.118	0.318	0.642	0.958
	1265	0.118	0.318	0.641	0.96
	1266	0.118	0.317	0.64	0.958
	1267	0.118	0.317	0.641	0.954
	1268	0.118	0.317	0.642	0.956
	1269	0.118	0.318	0.641	0.959
	1270	0.118	0.316	0.64	0.961
	1271	0.118	0.316	0.64	0.956
	1272	0.118	0.316	0.641	0.954
	1273	0.118	0.317	0.64	0.957
	1274	0.118	0.317	0.639	0.959
	1275	0.118	0.316	0.64	0.957
	1276	0.118	0.316	0.641	0.953
	1277	0.118	0.317	0.641	0.954
	1278	0.118	0.317	0.64	0.958
	1279	0.118	0.316	0.639	0.958
	1280	0.118	0.316	0.64	0.953
	1281	0.118	0.316	0.64	0.952
	1282	0.118	0.317	0.64	0.956
	1283	0.118	0.316	0.639	0.958
	1284	0.118	0.316	0.639	0.955
	1285	0.118	0.316	0.639	0.951
	1286	0.118	0.316	0.639	0.953
	1287	0.118	0.316	0.638	0.956
	1288	0.118	0.315	0.638	0.956
	1289	0.118	0.315	0.639	0.951
	1290	0.118	0.315	0.64	0.952
	1291	0.118	0.316	0.638	0.955
	1292	0.118	0.315	0.637	0.958
	1293	0.118	0.315	0.638	0.953
	1294	0.118	0.315	0.639	0.949
	1295	0.118	0.316	0.638	0.952
	1296	0.118	0.316	0.637	0.956
	1297	0.117	0.315	0.637	0.956
	1298	0.118	0.316	0.638	0.95
	1299	0.118	0.316	0.638	0.95
	1300	0.118	0.316	0.637	0.954

## Sheet: Supplementary Fig. 9b
Supplementary Fig. 9b
	PtNP shell (μg/mL)	Absorption
	10	0.122
	25	0.327
	50	0.661
	75	0.988
