# Supplementary material for: Pt nanoshells with a high NIR-II photothermal conversion efficiency mediates multimodal neuromodulation against ventricular arrhythmias
Source: Nat Commun. 2024 Jul 28;15:6362. doi: 10.1038/s41467-024-50557-w (PMC11284209; doi:10.1038/s41467-024-50557-w)
Supplement: Supplementary file 4 — Source Data [file 41467_2024_50557_MOESM4_ESM.zip › Source Data/Supplementary Table 1.xlsx]

## Sheet: Supplementary Table 1
Supplementary Table 1
		Zeta Potential (mV)	St Dev (mV)
	PtNP-shell	45.8	5.8
	PtNP-shell + KOH	–25.7	4.64
	PtNP-shell@PEG	–19.9	3.69
