# Supplementary material for: Pt nanoshells with a high NIR-II photothermal conversion efficiency mediates multimodal neuromodulation against ventricular arrhythmias
Source: Nat Commun. 2024 Jul 28;15:6362. doi: 10.1038/s41467-024-50557-w (PMC11284209; doi:10.1038/s41467-024-50557-w)
Supplement: Supplementary file 4 — Source Data [file 41467_2024_50557_MOESM4_ESM.zip › Source Data/Supplementary Table 2.xlsx]

## Sheet: Supplementary Table 2
Supplementary Table 2
		Photothermal conversion efficiency (%)
	This work	73.7
	PEDOT:ICG@PEG-GTA	71.1
	MINDS	71
	PTG NPs	67.6
	RBC@Cu2-xSeNPs	67.2
	AuDAg2S	67.1
	MAPSULES	67
	Fe3O4@PPy@GOD NCs	66.4
	NPPBTPBF-BT	66.4
	AS1064	65.92
	Gold Nanoraspberry	65
	P-Pc-HAS	64.7
	Ultrathin polypyrrole nanosheets	64.6
	HxMoO3	60.9
	NiP PHNPs	56.8
	FP NRs	56.6
	COF	55.2
	2MPT.+-CB	54.6
	SPN-PT	53
	Pdots	53
	Pt Spirals	52.5
	TBDOPV-DT	50.5
	Ti2O3@HA NPs	50.2
	TBDOPV–DT NP	50
	DPP-IID-FA NPs	49.5
	SPN-DT	49
	NP	49
	FTQ nanoparticles	49
	CNPs	49
	H-SiOx NPs	48.6
	BETA NPs	47.6
	CN-NPs	47.6
	Pt-NDs	46.9
	MoO3−x nanobelts	46.9
	P3 NPs	46
	Ni9S8	46
	PtAg nanosheets	45.7
	Nb2C NSs	45.65
	V2C-TAT@Ex-RGD	45.1
	PEG-TONW NRs	43.6
	SPNI-II	43.4
	1T-MoS2	43.3
	Bi@C NPs	43.2
	Au NPL@TiO2	42.1
	CT NPs	42
	PPy-PEG NPs	41.97
	AuPt@CuS NSs	41.56
	Bi19S27I3 nanorods	41.5
	Cu3BiS3 NR	40.7
	MPAE-NPS	40.07
